# Supplementary material for: Joint Binding of OTX2 and MYC in Promotor Regions Is Associated with High Gene Expression in Medulloblastoma
Source: PLoS One. 2011 Oct 10;6(10):e26058. doi: 10.1371/journal.pone.0026058 (PMC3189962; doi:10.1371/journal.pone.0026058)
Supplement: Table S1 — Enrichment of binding motifs in ChIP experiments. (XLS) [file pone.0026058.s003.xls]

## Sheet: Sheet1
	Table S1A
					Repeat masked		Not repeat masked		Average peak score						Repeat masked		Not repeat masked		Average peak score						Repeat masked		Not repeat masked
		Motif	% peaks containing motif	cum. % of peaks with motif	% peaks containing motif	cum. % of peaks with motif	RM	No RM				Motif	% peaks containing motif	cum. % of peaks with motif	% peaks containing motif	cum. % of peaks with motif	RM	No RM				Motif	% peaks containing motif	cum. % of peaks with motif	% peaks containing motif	cum. % of peaks with motif	RM	No RM
	D425	TAATCC	24.4296	24.4296	33.6667	33.6667	1.51776	1.4839				TAATCCT	10.2533	10.2533	14.234	14.234	1.63165	1.57771				YTAATCCY	11.0348	11.0348	15.6856	15.6856	1.5582	1.53089
	OTX2 antibody	TAAGCC	18.4743	37.7322	23.5169	48.9422	1.42235	1.3864				AATCCAG	11.4596	20.1448	14.5356	26.2364	1.51896	1.52824				TAATCTSY	8.54575	18.4559	11.8368	25.4483	1.47625	1.45942
		TAATCT	22.2171	49.6243	29.3985	62.6412	1.35895	1.3393				TAATCCC	8.74548	27.3221	12.8468	35.6454	1.47714	1.42077				RTAATCCY	6.81263	23.8304	10.5416	33.2611	1.48726	1.41717
		TAAGCT	17.6262	56.6767	22.6181	69.97	1.34978	1.31168				CCTAAGC	7.23764	32.7503	8.08203	41.2545	1.56411	1.56613				YAAATCCY	10.2789	31.0302	13.1505	41.5672	1.39907	1.37722
		GGATTT	27.0984	65.6511	33.5239	78.7324	1.26971	1.23477				CCAATCC	7.29795	37.5151	8.92642	46.5621	1.46734	1.50716				YTAAKCCA	7.71145	35.8838	10.2927	47.2459	1.43432	1.39167
		GATTGG	17.8751	70.6753	21.3183	83.5031	1.25351	1.2261				CCAATCC	7.72014	41.3148	8.44391	50.5428	1.34254	1.3653				YTAAGCTS	6.80341	39.6912	8.79465	51.6202	1.42022	1.38214
		GGATCA	15.1049	73.5838	19.0873	86.0567	1.21431	1.16278				AAATCCC	9.77081	45.8384	12.0024	55.7901	1.394	1.35517				YTAAGCCY	7.51786	43.6921	9.73035	56.0544	1.41594	1.37812
		GGATAA	16.6075	75.8885	21.77	88.0894	1.20672	1.1441				TAATCTG	7.65983	49.6381	9.58987	60.0121	1.44746	1.44171				KCCAATCM	7.34271	47.67	8.48583	60.0691	1.3624	1.3445
		GCTTTG	26.6651	79.6266	31.9198	91.2514	1.16888	1.12649				TAATCTC	7.35826	52.2316	10.193	63.3896	1.39047	1.42821				SCGGAART	5.60037	50.7767	5.85849	63.033	1.37417	1.35933
		GCGTTT	10.8781	80.6591	12.0857	92.0489	1.16955	1.12202				AAATCCT	11.0374	55.971	13.6912	67.2497	1.31355	1.27906				TAATCYGR	4.84443	52.6988	6.07513	65.1625	1.40278	1.38084
		GCGATT	6.6006	81.18	7.45333	92.4637	1.12027	1.12433				CTCTCAA	8.80579	58.9264	10.1327	69.9638	1.38531	1.37156				WAAGCTSC	8.5227	55.0449	10.4586	67.6147	1.27969	1.24489
		GGATTG	16.437	82.1249	20.023	93.1966	1.16444	1.16189				TAATTCC	7.59952	60.7358	9.65018	71.9542	1.20167	1.21667				CTKATCCY	7.15372	57.5386	8.89606	70.1867	1.2468	1.22548
		TTTCCG	12.9615	83.2127	14.0032	94.0678	1.21585	1.18989				ATAAGCC	5.54885	62.6659	6.81544	74.1255	1.34031	1.33972				RAAGMTTA	7.90505	60.0737	10.6246	72.9246	1.33125	1.29379
		GCTAAG	16.566	84.259	20.7882	94.8099	1.13903	1.0813				AWTTTCC	20.3257	68.3957	24.1255	79.6743	1.30884	1.27815				GGAMTTAR	6.63747	62.0788	8.4259	74.9758	1.24391	1.23452
		GGTTTA	16.6121	85.2316	20.3411	95.4552	1.17332	1.12786				TAATCCR	10.3739	70.5669	13.269	81.7853	1.36889	1.33029				CAGATGKY	7.72528	64.2683	9.73496	77.0823	1.18787	1.1467
		Bold: OTX2 binding motif
	Table S1B				Repeat masked		Not repeat masked
		Motif	% peaks containing motif	cum. % of peaks with motif	% peaks containing motif	cum. % of peaks with motif
	MED8A-OTX2	TAATCC	22.9447	22.9447	30.7377	30.7377
	OTX2 antibody	TAATCT	24.3783	39.5122	32.0761	50.7079
		TAAGCT	18.8459	48.8221	23.7775	60.7971
		AAATCC	28.9233	60.3748	35.6217	72.6889
		TAAGCC	16.9661	64.9137	21.63	77.2754
		TTATCC	18.2451	68.6318	23.9262	80.8804
		CTGATC	16.9542	72.3438	20.6365	84.307
		GGTTTA	17.9893	75.0446	21.9453	86.514
		GCATTA	15.9012	76.7757	19.8334	87.9358
		GGAATT	24.5092	79.6907	29.7561	90.464
		CGTTTT	13.3016	81.0946	15.4491	91.6121
		GTTAAG	16.978	82.1951	21.9215	92.5045
		GGATTG	16.1689	83.599	19.9524	93.6942
		AGGGTT	21.6776	85.2052	26.8055	94.9613
		GAGATT	23.5634	86.1689	30.345	95.6395
		Bold: OTX2 binding motif
	Table S1C				Repeat masked		Not repeat masked
		Motif	% peaks containing motif	cum. % of peaks with motif	% peaks containing motif	cum. % of peaks with motif
	D425	CACGTG	11.8237	11.8237	13.4653	13.4653
	MYC antibody	CATGCG	8.18372	18.2366	9.19823	20.653
		GCGTGC	12.8689	26.6417	14.0002	29.6299
		TTCCGG	13.908	33.8601	14.8426	37.3647
		CACGAG	10.5632	38.6682	11.713	42.714
		CACGCG	10.1697	40.6296	10.7969	44.7061
		GGCGTG	16.5888	45.0012	18.2735	49.5512
		TTCCGC	12.5184	47.8665	13.3424	52.5824
		GCGGAG	21.9934	52.0352	23.4198	56.954
		ACGTGG	15.894	54.4577	17.7447	59.85
		CGTTCC	10.9014	56.2838	12.0143	61.9712
		AGGCGA	12.4693	58.3005	13.576	64.1786
		ATGGCG	10.76	59.5856	11.8728	65.6419
		GCGGGA	21.4031	61.5162	22.7189	67.591
		TCCGTG	12.1557	63.5268	13.4838	69.8537
		Bold: E-boxes
