# Supplementary material for: Joint Binding of OTX2 and MYC in Promotor Regions Is Associated with High Gene Expression in Medulloblastoma
Source: PLoS One. 2011 Oct 10;6(10):e26058. doi: 10.1371/journal.pone.0026058 (PMC3189962; doi:10.1371/journal.pone.0026058)
Supplement: Table S2 — Gene enrichment analyses. (XLS) [file pone.0026058.s004.xls]

## Sheet: Table 2A
	Supplementary Table 2A Gene set enrichment analysis of Tissue_Expression set of DAVID (with p<01E-030)
Double OTX2 and MYC bound genes
	Category	Term	Count	%	PValue	Genes	List Total	Pop Hits	Pop Total	Fold Enrichment	Bonferroni	Benjamini	FDR
	CGAP_SAGE_QUARTILE	843:stem cell__3rd	242	13.8841	2.82534e-11	224196_X_AT, 214323_S_AT, 208025_S_AT, 212455_AT, 204432_AT, 226980_AT, 201479_AT, 222036_S_AT, 202817_S_AT, 201435_S_AT, 203046_S_AT, 205480_S_AT, 229980_S_AT, 224911_S_AT, 225958_AT, 201597_AT, 200599_S_AT, 201115_AT, 201890_AT, 201748_S_AT, 208787_AT, 218089_AT, 226517_AT, 204031_S_AT, 201896_S_AT, 208824_X_AT, 212081_X_AT, 223154_AT, 202292_X_AT, 206953_S_AT, 224448_S_AT, 211432_S_AT, 202715_…	1405	986	8384	1.46458	9.80393e-09	9.80393e-09	3.85921e-08
	CGAP_SAGE_QUARTILE	1331:stem cell_null_3rd	272	15.6053	2.89541e-11	208025_S_AT, 212455_AT, 220079_S_AT, 213614_X_AT, 201479_AT, 222036_S_AT, 212318_AT, 201435_S_AT, 203433_AT, 203046_S_AT, 203484_AT, 205480_S_AT, 229980_S_AT, 210719_S_AT, 225958_AT, 202575_AT, 200599_S_AT, 201748_S_AT, 208677_S_AT, 208787_AT, 226517_AT, 224985_AT, 204031_S_AT, 1555920_AT, 204087_S_AT, 212081_X_AT, 202292_X_AT, 214383_X_AT, 212391_X_AT, 208904_S_AT, 201999_S_AT, 201429_S_AT, 2244…	1405	1139	8384	1.42502	1.00471e-08	5.02353e-09	3.95492e-08
	CGAP_SAGE_QUARTILE	1390:stem cell_null_3rd	195	11.1876	4.87471e-11	224196_X_AT, 214323_S_AT, 212455_AT, 200674_S_AT, 202912_AT, 213614_X_AT, 218520_AT, 226980_AT, 201479_AT, 222036_S_AT, 201435_S_AT, 203046_S_AT, 225348_AT, 205480_S_AT, 229980_S_AT, 225958_AT, 221763_AT, 200599_S_AT, 201115_AT, 208787_AT, 226517_AT, 203743_S_AT, 214383_X_AT, 212391_X_AT, 224448_S_AT, 211432_S_AT, 202715_AT, 221515_S_AT, 209249_S_AT, 222581_AT, 201786_S_AT, 201217_X_AT, 210983_S_…	1405	757	8384	1.53714	1.69152e-08	5.6384e-09	6.65849e-08
	CGAP_SAGE_QUARTILE	1314:stem cell_null_3rd	205	11.7613	1.40476e-10	224196_X_AT, 214323_S_AT, 212455_AT, 200674_S_AT, 213614_X_AT, 218520_AT, 201479_AT, 222036_S_AT, 202817_S_AT, 225348_AT, 223375_AT, 205480_S_AT, 225958_AT, 200599_S_AT, 65585_AT, 201890_AT, 208787_AT, 218059_AT, 226517_AT, 204031_S_AT, 219446_AT, 203743_S_AT, 202292_X_AT, 214383_X_AT, 212391_X_AT, 201429_S_AT, 224448_S_AT, 221515_S_AT, 201217_X_AT, 210983_S_AT, 231736_X_AT, 205214_AT, 204521_AT,…	1405	815	8384	1.50097	4.87453e-08	1.21863e-08	1.91881e-07
	CGAP_SAGE_QUARTILE	365:thyroid_Follicular Carcinoma_3rd	235	13.4825	3.54403e-10	201464_X_AT, 224768_AT, 220079_S_AT, 200674_S_AT, 202912_AT, 213614_X_AT, 207830_S_AT, 202817_S_AT, 201435_S_AT, 221619_S_AT, 201133_S_AT, 206209_S_AT, 225348_AT, 202874_S_AT, 210293_S_AT, 229980_S_AT, 201400_AT, 201597_AT, 200599_S_AT, 204744_S_AT, 201565_S_AT, 201334_S_AT, 225331_AT, 209383_AT, 204031_S_AT, 212987_AT, 223004_S_AT, 212391_X_AT, 208926_AT, 201999_S_AT, 201429_S_AT, 201941_AT, 218…	1405	974	8384	1.43974	1.22978e-07	2.45955e-08	4.84089e-07
	CGAP_SAGE_QUARTILE	1603:stem cell_null_3rd	168	9.63855	5.04873e-10	202941_AT, 224196_X_AT, 200039_S_AT, 201532_AT, 203881_S_AT, 213614_X_AT, 218520_AT, 200032_S_AT, 222036_S_AT, 223231_AT, 209440_AT, 207830_S_AT, 202817_S_AT, 201435_S_AT, 218379_AT, 225378_AT, 225348_AT, 203484_AT, 205480_S_AT, 226385_S_AT, 200049_AT, 225958_AT, 208726_S_AT, 221763_AT, 200599_S_AT, 203039_S_AT, 208642_S_AT, 207508_AT, 212245_AT, 225065_X_AT, 223100_S_AT, 203253_S_AT, 213301_X_AT…	1405	644	8384	1.55668	1.75191e-07	2.91985e-08	6.89621e-07
	CGAP_SAGE_QUARTILE	1391:stem cell_null_3rd	223	12.794	9.99253e-10	214323_S_AT, 212455_AT, 220079_S_AT, 200674_S_AT, 202912_AT, 213614_X_AT, 218520_AT, 226980_AT, 201479_AT, 222036_S_AT, 207830_S_AT, 201435_S_AT, 203046_S_AT, 225348_AT, 205480_S_AT, 229980_S_AT, 225958_AT, 221763_AT, 200599_S_AT, 201115_AT, 208787_AT, 226517_AT, 1555920_AT, 214383_X_AT, 212391_X_AT, 224448_S_AT, 211432_S_AT, 202715_AT, 221515_S_AT, 209249_S_AT, 222581_AT, 201786_S_AT, 201217_X_A…	1405	923	8384	1.44171	3.46741e-07	4.95344e-08	1.36491e-06
	CGAP_SAGE_QUARTILE	1334:stem cell_null_3rd	227	13.0235	1.19099e-09	214323_S_AT, 208025_S_AT, 212455_AT, 220079_S_AT, 200674_S_AT, 213614_X_AT, 218520_AT, 201479_AT, 222036_S_AT, 202817_S_AT, 225348_AT, 223375_AT, 205480_S_AT, 225958_AT, 200599_S_AT, 65585_AT, 1554572_A_AT, 208787_AT, 218059_AT, 226517_AT, 204031_S_AT, 219446_AT, 223004_S_AT, 202292_X_AT, 214383_X_AT, 212391_X_AT, 201429_S_AT, 224448_S_AT, 221515_S_AT, 201217_X_AT, 210983_S_AT, 231736_X_AT, 20521…	1405	945	8384	1.43341	4.13273e-07	5.16591e-08	1.62681e-06
	CGAP_SAGE_QUARTILE	609:cartilage_Dedifferentiated chondrosarcoma lung metastasis_3rd	259	14.8594	2.96259e-09	205550_S_AT, 226026_AT, 202912_AT, 201403_S_AT, 218557_AT, 225022_AT, 202817_S_AT, 218379_AT, 202874_S_AT, 205480_S_AT, 210293_S_AT, 224911_S_AT, 208726_S_AT, 206376_AT, 203560_AT, 201115_AT, 212798_S_AT, 217892_S_AT, 204744_S_AT, 201890_AT, 218059_AT, 208787_AT, 214948_S_AT, 225331_AT, 203253_S_AT, 221269_S_AT, 1555920_AT, 204087_S_AT, 225387_AT, 223154_AT, 202641_AT, 223004_S_AT, 201999_S_AT, 2…	1405	1119	8384	1.38116	1.02802e-06	1.14224e-07	4.04669e-06
	CGAP_SAGE_QUARTILE	1333:stem cell_null_3rd	231	13.253	3.81115e-09	214323_S_AT, 208025_S_AT, 224768_AT, 212455_AT, 220079_S_AT, 213614_X_AT, 226980_AT, 222036_S_AT, 228468_AT, 212318_AT, 203433_AT, 205480_S_AT, 229980_S_AT, 210719_S_AT, 225958_AT, 218574_S_AT, 202575_AT, 201597_AT, 217892_S_AT, 201748_S_AT, 218059_AT, 225257_AT, 226517_AT, 224985_AT, 201896_S_AT, 208824_X_AT, 212081_X_AT, 229521_AT, 212391_X_AT, 208904_S_AT, 201999_S_AT, 219617_AT, 206953_S_AT, …	1405	977	8384	1.41089	1.32247e-06	1.32247e-07	5.20576e-06
	CGAP_SAGE_QUARTILE	1312:stem cell_null_3rd	231	13.253	5.63669e-09	208025_S_AT, 212455_AT, 213614_X_AT, 201479_AT, 222036_S_AT, 203433_AT, 203046_S_AT, 205480_S_AT, 229980_S_AT, 225958_AT, 202575_AT, 200599_S_AT, 201748_S_AT, 208787_AT, 208677_S_AT, 226517_AT, 224985_AT, 204031_S_AT, 1555920_AT, 203743_S_AT, 204087_S_AT, 212081_X_AT, 202292_X_AT, 222580_AT, 212391_X_AT, 208904_S_AT, 201999_S_AT, 201429_S_AT, 224448_S_AT, 211432_S_AT, 202715_AT, 201217_X_AT, 2109…	1405	981	8384	1.40513	1.95593e-06	1.77812e-07	7.69932e-06
	CGAP_SAGE_QUARTILE	1313:stem cell_null_3rd	208	11.9334	5.86101e-09	214323_S_AT, 208025_S_AT, 212455_AT, 213614_X_AT, 226980_AT, 222036_S_AT, 205480_S_AT, 229980_S_AT, 210719_S_AT, 225958_AT, 202575_AT, 226889_AT, 201597_AT, 217892_S_AT, 201890_AT, 218059_AT, 225257_AT, 226517_AT, 224985_AT, 201896_S_AT, 229521_AT, 212081_X_AT, 212391_X_AT, 208904_S_AT, 201999_S_AT, 219617_AT, 224448_S_AT, 202715_AT, 222581_AT, 202871_AT, 201786_S_AT, 211117_X_AT, 231736_X_AT, 21…	1405	864	8384	1.43656	2.03377e-06	1.69481e-07	8.00572e-06
	CGAP_SAGE_QUARTILE	1604:stem cell_null_3rd	200	11.4745	6.21395e-09	224768_AT, 220079_S_AT, 213614_X_AT, 218520_AT, 219217_AT, 222036_S_AT, 207830_S_AT, 202817_S_AT, 201435_S_AT, 203046_S_AT, 218379_AT, 225348_AT, 203484_AT, 205480_S_AT, 225958_AT, 208726_S_AT, 221763_AT, 200599_S_AT, 203253_S_AT, 204031_S_AT, 1555920_AT, 202292_X_AT, 212391_X_AT, 201999_S_AT, 219617_AT, 201429_S_AT, 224448_S_AT, 221515_S_AT, 218411_S_AT, 201217_X_AT, 231736_X_AT, 240228_AT, 2045…	1405	824	8384	1.44836	2.15624e-06	1.65865e-07	8.48781e-06
	CGAP_SAGE_QUARTILE	412:cerebellum_ large cell medulloblastoma_3rd	255	14.6299	1.24217e-08	202146_AT, 224768_AT, 212455_AT, 225022_AT, 207830_S_AT, 202817_S_AT, 223618_AT, 201133_S_AT, 210293_S_AT, 212752_AT, 201557_AT, 225958_AT, 201597_AT, 32259_AT, 209430_AT, 212798_S_AT, 201334_S_AT, 1554572_A_AT, 226082_S_AT, 201270_X_AT, 223298_S_AT, 203253_S_AT, 204031_S_AT, 1555920_AT, 219295_S_AT, 212987_AT, 225684_AT, 219284_AT, 212391_X_AT, 201999_S_AT, 224448_S_AT, 201941_AT, 202738_S_AT, 2…	1405	1114	8384	1.36593	4.31032e-06	3.07881e-07	1.69672e-05
	CGAP_SAGE_QUARTILE	407:cerebellum_anaplastic medulloblastoma_3rd	244	13.9989	2.01675e-08	201464_X_AT, 214323_S_AT, 206976_S_AT, 200674_S_AT, 204432_AT, 227105_AT, 218520_AT, 226059_AT, 202817_S_AT, 201435_S_AT, 203046_S_AT, 225348_AT, 223164_AT, 212752_AT, 225958_AT, 223755_AT, 201400_AT, 203560_AT, 201115_AT, 204744_S_AT, 208787_AT, 201145_AT, 235472_AT, 204031_S_AT, 1555920_AT, 203743_S_AT, 212391_X_AT, 224448_S_AT, 201217_X_AT, 210983_S_AT, 203966_S_AT, 229253_AT, 218708_AT, 20521…	1405	1062	8384	1.37101	6.99811e-06	4.66542e-07	2.75474e-05
	CGAP_SAGE_QUARTILE	39:ovary_carcinoma_3rd	380	21.8015	3.45544e-08	214323_S_AT, 208025_S_AT, 205550_S_AT, 224885_S_AT, 204432_AT, 213614_X_AT, 203132_AT, 201403_S_AT, 235093_AT, 201479_AT, 222036_S_AT, 212318_AT, 228468_AT, 201435_S_AT, 201606_S_AT, 225348_AT, 223164_AT, 205480_S_AT, 212955_S_AT, 229980_S_AT, 210719_S_AT, 218574_S_AT, 208726_S_AT, 202575_AT, 201400_AT, 221763_AT, 202734_AT, 204744_S_AT, 201748_S_AT, 201565_S_AT, 201334_S_AT, 208677_S_AT, 208787_…	1405	1799	8384	1.26046	1.19903e-05	7.49399e-07	4.71989e-05
	CGAP_SAGE_QUARTILE	1003:stem cell__3rd	262	15.0316	5.50126e-08	214323_S_AT, 208025_S_AT, 224768_AT, 212455_AT, 220079_S_AT, 204432_AT, 226980_AT, 201479_AT, 214457_AT, 222036_S_AT, 202817_S_AT, 201435_S_AT, 203046_S_AT, 205480_S_AT, 229980_S_AT, 224911_S_AT, 225958_AT, 202575_AT, 201597_AT, 200599_S_AT, 201115_AT, 201748_S_AT, 208787_AT, 218089_AT, 203253_S_AT, 226517_AT, 204031_S_AT, 201896_S_AT, 208824_X_AT, 212081_X_AT, 223154_AT, 202292_X_AT, 206953_S_AT…	1405	1168	8384	1.33855	1.90892e-05	1.1229e-06	7.51432e-05
	CGAP_SAGE_QUARTILE	1384:stem cell_null_3rd	228	13.0809	6.05215e-08	202146_AT, 214323_S_AT, 208025_S_AT, 224768_AT, 212455_AT, 220079_S_AT, 202912_AT, 213614_X_AT, 201479_AT, 222036_S_AT, 225278_AT, 203484_AT, 205480_S_AT, 229980_S_AT, 225958_AT, 218574_S_AT, 209457_AT, 226517_AT, 224985_AT, 204031_S_AT, 208824_X_AT, 212081_X_AT, 229521_AT, 205263_AT, 212391_X_AT, 208904_S_AT, 201429_S_AT, 224448_S_AT, 222581_AT, 201217_X_AT, 210983_S_AT, 201047_X_AT, 231736_X_AT…	1405	991	8384	1.37289	2.10007e-05	1.16672e-06	8.2668e-05
	CGAP_SAGE_QUARTILE	1383:stem cell_null_3rd	197	11.3024	9.64605e-08	202146_AT, 214323_S_AT, 208025_S_AT, 212455_AT, 202912_AT, 213614_X_AT, 201479_AT, 212318_AT, 222036_S_AT, 225278_AT, 203484_AT, 205480_S_AT, 229980_S_AT, 225958_AT, 209457_AT, 226517_AT, 224985_AT, 204031_S_AT, 208824_X_AT, 203743_S_AT, 212081_X_AT, 229521_AT, 212391_X_AT, 208904_S_AT, 201429_S_AT, 224448_S_AT, 222581_AT, 201217_X_AT, 210983_S_AT, 231736_X_AT, 205178_S_AT, 201252_AT, 222216_S_AT…	1405	836	8384	1.40616	3.34712e-05	1.76167e-06	0.000131758
	CGAP_SAGE_QUARTILE	71:kidney_normal epithelium_3rd	356	20.4246	1.11683e-07	201464_X_AT, 226026_AT, 220079_S_AT, 224885_S_AT, 200674_S_AT, 204432_AT, 213614_X_AT, 226980_AT, 235093_AT, 201479_AT, 222036_S_AT, 212318_AT, 228468_AT, 225022_AT, 207830_S_AT, 214045_AT, 218379_AT, 203046_S_AT, 201606_S_AT, 225348_AT, 206376_AT, 201115_AT, 200599_S_AT, 201748_S_AT, 208677_S_AT, 208787_AT, 226082_S_AT, 201145_AT, 218089_AT, 223298_S_AT, 212484_AT, 223243_S_AT, 208824_X_AT, 2035…	1405	1684	8384	1.26149	3.87533e-05	1.9377e-06	0.000152551
	CGAP_SAGE_QUARTILE	1385:stem cell_null_3rd	230	13.1956	1.49934e-07	214323_S_AT, 208025_S_AT, 205550_S_AT, 212455_AT, 202912_AT, 213614_X_AT, 226980_AT, 201479_AT, 222036_S_AT, 225278_AT, 203484_AT, 205480_S_AT, 229980_S_AT, 225958_AT, 226889_AT, 201115_AT, 201890_AT, 218089_AT, 226517_AT, 224985_AT, 204031_S_AT, 1555920_AT, 203743_S_AT, 204087_S_AT, 209533_S_AT, 212081_X_AT, 229521_AT, 223154_AT, 212391_X_AT, 208904_S_AT, 201999_S_AT, 224448_S_AT, 201673_S_AT, 2…	1405	1012	8384	1.3562	5.20258e-05	2.47748e-06	0.000204799
	CGAP_SAGE_QUARTILE	1644:brain_null_3rd	269	15.4332	2.63061e-07	224196_X_AT, 206976_S_AT, 204432_AT, 219698_S_AT, 207830_S_AT, 202817_S_AT, 225278_AT, 201133_S_AT, 203484_AT, 223164_AT, 212752_AT, 210719_S_AT, 213324_AT, 203560_AT, 204744_S_AT, 201748_S_AT, 218059_AT, 1554572_A_AT, 208787_AT, 214948_S_AT, 201145_AT, 201270_X_AT, 212484_AT, 226517_AT, 218914_AT, 201896_S_AT, 208824_X_AT, 1555920_AT, 202460_S_AT, 204087_S_AT, 223455_AT, 225684_AT, 222580_AT, 21…	1405	1225	8384	1.31036	9.1278e-05	4.14918e-06	0.000359322
	CGAP_SAGE_QUARTILE	1386:stem cell_null_3rd	252	14.4578	5.01577e-07	214323_S_AT, 208025_S_AT, 205550_S_AT, 224768_AT, 212455_AT, 220079_S_AT, 202912_AT, 213614_X_AT, 226980_AT, 201479_AT, 222036_S_AT, 225278_AT, 203433_AT, 203484_AT, 205480_S_AT, 229980_S_AT, 225958_AT, 202734_AT, 201115_AT, 218089_AT, 226517_AT, 224985_AT, 204031_S_AT, 1555920_AT, 204087_S_AT, 209533_S_AT, 212081_X_AT, 229521_AT, 223154_AT, 212391_X_AT, 208904_S_AT, 201999_S_AT, 201429_S_AT, 224…	1405	1143	8384	1.31562	0.000174032	7.56724e-06	0.000685116
	CGAP_SAGE_QUARTILE	243:cerebellum_medulloblastoma cell line_3rd	219	12.5645	6.11758e-07	226026_AT, 224768_AT, 220079_S_AT, 200674_S_AT, 204432_AT, 213614_X_AT, 201403_S_AT, 219217_AT, 235093_AT, 222036_S_AT, 212318_AT, 203046_S_AT, 212955_S_AT, 211775_X_AT, 218763_AT, 201400_AT, 201115_AT, 204744_S_AT, 203164_AT, 208677_S_AT, 230608_AT, 201145_AT, 230748_AT, 202502_AT, 227177_AT, 212081_X_AT, 208991_AT, 201941_AT, 219125_S_AT, 212279_AT, 210983_S_AT, 200009_AT, 212219_AT, 203235_AT,…	1405	971	8384	1.34586	0.000212258	8.84497e-06	0.000835615
	CGAP_SAGE_QUARTILE	1387:stem cell_null_3rd	195	11.1876	7.17838e-07	224196_X_AT, 214323_S_AT, 208025_S_AT, 212455_AT, 213614_X_AT, 226980_AT, 222036_S_AT, 225278_AT, 201606_S_AT, 205480_S_AT, 229980_S_AT, 225958_AT, 201597_AT, 201890_AT, 1554113_A_AT, 226517_AT, 224985_AT, 204031_S_AT, 212081_X_AT, 212391_X_AT, 208904_S_AT, 201999_S_AT, 201429_S_AT, 224448_S_AT, 201786_S_AT, 210983_S_AT, 231736_X_AT, 201252_AT, 222216_S_AT, 223306_AT, 221570_S_AT, 203404_AT, 2011…	1405	848	8384	1.37219	0.000249059	9.96354e-06	0.00098051
	CGAP_SAGE_QUARTILE	1649:brain__3rd	253	14.5152	1.54713e-06	202146_AT, 206976_S_AT, 204432_AT, 222036_S_AT, 207830_S_AT, 202817_S_AT, 201133_S_AT, 225348_AT, 203484_AT, 230032_AT, 203560_AT, 200599_S_AT, 201115_AT, 201890_AT, 218059_AT, 1554572_A_AT, 208787_AT, 201145_AT, 223298_S_AT, 226517_AT, 223243_S_AT, 218914_AT, 201896_S_AT, 208824_X_AT, 1555920_AT, 225684_AT, 202292_X_AT, 214383_X_AT, 201999_S_AT, 206953_S_AT, 224448_S_AT, 211432_S_AT, 201941_AT, …	1405	1163	8384	1.29812	0.000536709	2.0648e-05	0.00211324
	CGAP_SAGE_QUARTILE	78:mammary gland_carcinoma_3rd	252	14.4578	2.2784e-06	228022_AT, 206976_S_AT, 220079_S_AT, 218520_AT, 201479_AT, 222036_S_AT, 202817_S_AT, 221619_S_AT, 201606_S_AT, 225348_AT, 202874_S_AT, 212955_S_AT, 229980_S_AT, 201400_AT, 201597_AT, 204744_S_AT, 201890_AT, 218059_AT, 208787_AT, 201145_AT, 1555920_AT, 203038_AT, 203515_S_AT, 203743_S_AT, 204087_S_AT, 201440_AT, 202292_X_AT, 214383_X_AT, 212391_X_AT, 208926_AT, 201999_S_AT, 201429_S_AT, 219617_AT,…	1405	1163	8384	1.29299	0.000790293	2.92813e-05	0.00311209
	CGAP_SAGE_QUARTILE	79:mammary gland_carcinoma_3rd	252	14.4578	2.2784e-06	228022_AT, 206976_S_AT, 220079_S_AT, 218520_AT, 201479_AT, 222036_S_AT, 202817_S_AT, 221619_S_AT, 201606_S_AT, 225348_AT, 202874_S_AT, 212955_S_AT, 229980_S_AT, 201400_AT, 201597_AT, 204744_S_AT, 201890_AT, 218059_AT, 208787_AT, 201145_AT, 1555920_AT, 203038_AT, 203515_S_AT, 203743_S_AT, 204087_S_AT, 201440_AT, 202292_X_AT, 214383_X_AT, 212391_X_AT, 208926_AT, 201999_S_AT, 201429_S_AT, 219617_AT,…	1405	1163	8384	1.29299	0.000790293	2.92813e-05	0.00311209
	CGAP_SAGE_QUARTILE	56:kidney_normal epithelium_3rd	283	16.2364	3.00623e-06	202146_AT, 214323_S_AT, 208025_S_AT, 228022_AT, 224885_S_AT, 213614_X_AT, 226059_AT, 219698_S_AT, 222036_S_AT, 212318_AT, 225022_AT, 201435_S_AT, 218379_AT, 201606_S_AT, 225348_AT, 208726_S_AT, 203560_AT, 201115_AT, 200599_S_AT, 65585_AT, 201748_S_AT, 208677_S_AT, 208787_AT, 223298_S_AT, 223470_AT, 222503_S_AT, 218914_AT, 208824_X_AT, 1555920_AT, 209533_S_AT, 212081_X_AT, 229521_AT, 212987_AT, 22…	1405	1335	8384	1.26497	0.00104262	3.72552e-05	0.00410622
	CGAP_SAGE_QUARTILE	1388:stem cell_null_3rd	217	12.4498	5.28733e-06	214323_S_AT, 208025_S_AT, 224768_AT, 212455_AT, 220079_S_AT, 213614_X_AT, 226980_AT, 222036_S_AT, 225278_AT, 201606_S_AT, 205480_S_AT, 229980_S_AT, 225958_AT, 201597_AT, 226517_AT, 224985_AT, 204031_S_AT, 1555920_AT, 212081_X_AT, 212391_X_AT, 208904_S_AT, 201999_S_AT, 201429_S_AT, 224448_S_AT, 222581_AT, 201786_S_AT, 210983_S_AT, 231736_X_AT, 240228_AT, 201252_AT, 222216_S_AT, 208693_S_AT, 223306…	1405	988	8384	1.31062	0.00183303	6.32638e-05	0.00722188
	CGAP_SAGE_QUARTILE	70:prostate_carcinoma_3rd	276	15.8348	6.76263e-06	214323_S_AT, 228022_AT, 224768_AT, 224885_S_AT, 213614_X_AT, 201403_S_AT, 218557_AT, 201435_S_AT, 203433_AT, 211775_X_AT, 210719_S_AT, 218763_AT, 218574_S_AT, 208726_S_AT, 200599_S_AT, 229958_AT, 217892_S_AT, 65585_AT, 201334_S_AT, 236193_AT, 225331_AT, 230748_AT, 1555920_AT, 202460_S_AT, 202502_AT, 203515_S_AT, 227177_AT, 31874_AT, 223004_S_AT, 214383_X_AT, 212391_X_AT, 228050_AT, 201429_S_AT, 2…	1405	1309	8384	1.25818	0.00234389	7.82183e-05	0.00923688
	CGAP_SAGE_QUARTILE	1883:retina_Bilateral retinoblastoma, poorly differentiated, left orbit_3rd	243	13.9415	7.04627e-06	202146_AT, 224196_X_AT, 214323_S_AT, 226026_AT, 224885_S_AT, 227105_AT, 222036_S_AT, 207830_S_AT, 203046_S_AT, 221619_S_AT, 225348_AT, 212752_AT, 218763_AT, 226889_AT, 203560_AT, 32259_AT, 200599_S_AT, 201890_AT, 201334_S_AT, 208787_AT, 201145_AT, 203253_S_AT, 222503_S_AT, 209383_AT, 1555920_AT, 203743_S_AT, 203515_S_AT, 225387_AT, 223455_AT, 225684_AT, 212391_X_AT, 224448_S_AT, 218411_S_AT, 2193…	1405	1131	8384	1.28209	0.00244208	7.887e-05	0.00962428
	CGAP_SAGE_QUARTILE	409:bone marrow_normal bone marrow_3rd	173	9.92542	7.36309e-06	201464_X_AT, 218609_S_AT, 210386_S_AT, 203606_AT, 206976_S_AT, 223275_AT, 200674_S_AT, 213614_X_AT, 208709_S_AT, 201126_S_AT, 218557_AT, 200032_S_AT, 222036_S_AT, 208659_AT, 209440_AT, 211784_S_AT, 218379_AT, 203433_AT, 203046_S_AT, 218680_X_AT, 217914_AT, 225348_AT, 212955_S_AT, 222569_AT, 209510_AT, 203127_S_AT, 201400_AT, 203560_AT, 219762_S_AT, 208319_S_AT, 204744_S_AT, 207508_AT, 208787_AT, …	1405	761	8384	1.35655	0.00255174	7.98406e-05	0.010057
	CGAP_SAGE_QUARTILE	413:cerebellum_medulloblastoma_3rd	197	11.3024	8.78448e-06	200674_S_AT, 218520_AT, 227105_AT, 235093_AT, 201479_AT, 214457_AT, 201435_S_AT, 203046_S_AT, 206209_S_AT, 225348_AT, 202874_S_AT, 210293_S_AT, 225958_AT, 201400_AT, 203560_AT, 201597_AT, 32259_AT, 220576_AT, 208787_AT, 212276_AT, 204031_S_AT, 1555920_AT, 212987_AT, 225684_AT, 209002_S_AT, 212391_X_AT, 223356_S_AT, 203966_S_AT, 222243_S_AT, 218708_AT, 202406_S_AT, 212606_AT, 207225_AT, 212765_AT,…	1405	889	8384	1.32233	0.00304359	9.23662e-05	0.0119983
	CGAP_SAGE_QUARTILE	15:ovary_carcinoma_3rd	263	15.0889	9.07883e-06	205550_S_AT, 228022_AT, 224885_S_AT, 204432_AT, 213614_X_AT, 218520_AT, 212318_AT, 228468_AT, 214045_AT, 218379_AT, 203484_AT, 205480_S_AT, 229980_S_AT, 211775_X_AT, 224911_S_AT, 218763_AT, 208726_S_AT, 230032_AT, 219459_AT, 201400_AT, 201115_AT, 208677_S_AT, 208787_AT, 201270_X_AT, 222503_S_AT, 208824_X_AT, 1555920_AT, 202502_AT, 227177_AT, 212081_X_AT, 212987_AT, 228050_AT, 207543_S_AT, 201429_…	1405	1243	8384	1.26258	0.00314541	9.26536e-05	0.0124003
	CGAP_SAGE_QUARTILE	389:thyroid__3rd	189	10.8434	1.04546e-05	201464_X_AT, 201922_AT, 203494_S_AT, 206976_S_AT, 220079_S_AT, 223318_S_AT, 200620_AT, 218520_AT, 201126_S_AT, 202704_AT, 209681_AT, 214457_AT, 232244_AT, 210389_X_AT, 218998_AT, 203433_AT, 208610_S_AT, 221619_S_AT, 206209_S_AT, 225348_AT, 202874_S_AT, 214988_S_AT, 210293_S_AT, 229980_S_AT, 200599_S_AT, 208642_S_AT, 201565_S_AT, 201334_S_AT, 223156_AT, 225246_AT, 200963_X_AT, 225065_X_AT, 201540_…	1405	849	8384	1.3284	0.0036212	0.000103645	0.0142793
	CGAP_SAGE_QUARTILE	143:prostate_prostate carcinoma_3rd	297	17.0396	1.14123e-05	212455_AT, 224885_S_AT, 204432_AT, 226059_AT, 219698_S_AT, 222036_S_AT, 212318_AT, 202817_S_AT, 201435_S_AT, 218379_AT, 201606_S_AT, 203484_AT, 211775_X_AT, 224911_S_AT, 213324_AT, 219459_AT, 201115_AT, 201890_AT, 65585_AT, 201748_S_AT, 212276_AT, 218059_AT, 203164_AT, 219144_AT, 223243_S_AT, 221269_S_AT, 220565_AT, 203038_AT, 202502_AT, 203515_S_AT, 227177_AT, 225387_AT, 229521_AT, 220466_AT, 20…	1405	1432	8384	1.23762	0.00395227	0.000109997	0.0155873
	CGAP_SAGE_QUARTILE	69:prostate_carcinoma_3rd	277	15.8921	1.90738e-05	205550_S_AT, 228022_AT, 224768_AT, 224885_S_AT, 213614_X_AT, 235093_AT, 218557_AT, 201435_S_AT, 221619_S_AT, 203484_AT, 202874_S_AT, 205480_S_AT, 211775_X_AT, 201557_AT, 218574_S_AT, 201597_AT, 200599_S_AT, 214948_S_AT, 203253_S_AT, 223470_AT, 224985_AT, 209383_AT, 208824_X_AT, 202502_AT, 227177_AT, 203515_S_AT, 31874_AT, 202641_AT, 223004_S_AT, 242304_AT, 212391_X_AT, 201429_S_AT, 224448_S_AT, 2…	1405	1331	8384	1.24187	0.00659682	0.000178867	0.0260503
	CGAP_SAGE_QUARTILE	149:brain_ependymoma_3rd	248	14.2283	2.59623e-05	201464_X_AT, 214323_S_AT, 216870_X_AT, 206976_S_AT, 202912_AT, 224885_S_AT, 201403_S_AT, 202817_S_AT, 221619_S_AT, 201133_S_AT, 203484_AT, 203543_S_AT, 218763_AT, 201557_AT, 218574_S_AT, 201597_AT, 32259_AT, 200599_S_AT, 217892_S_AT, 224162_S_AT, 201270_X_AT, 223298_S_AT, 204123_AT, 203038_AT, 202502_AT, 202641_AT, 223004_S_AT, 205263_AT, 242304_AT, 201999_S_AT, 207543_S_AT, 201941_AT, 222581_AT,…	1405	1178	8384	1.25627	0.00896857	0.000237052	0.0354568
	CGAP_SAGE_QUARTILE	130:pancreas_carcinoma_3rd	250	14.3431	3.12397e-05	213614_X_AT, 203132_AT, 226980_AT, 201403_S_AT, 218557_AT, 235093_AT, 214045_AT, 225278_AT, 203484_AT, 205480_S_AT, 212955_S_AT, 229980_S_AT, 224911_S_AT, 218763_AT, 234725_S_AT, 209457_AT, 202575_AT, 201400_AT, 201115_AT, 204744_S_AT, 201748_S_AT, 208677_S_AT, 236193_AT, 223298_S_AT, 218089_AT, 212484_AT, 221269_S_AT, 219446_AT, 208824_X_AT, 203515_S_AT, 208991_AT, 220466_AT, 205263_AT, 208926_A…	1405	1192	8384	1.25152	0.0107818	0.000277919	0.0426628
	CGAP_SAGE_QUARTILE	1311:stem cell_null_3rd	121	6.94205	3.40527e-05	202941_AT, 221701_S_AT, 208025_S_AT, 201532_AT, 212455_AT, 203881_S_AT, 200032_S_AT, 222036_S_AT, 208974_X_AT, 205480_S_AT, 226452_AT, 225958_AT, 202575_AT, 205361_S_AT, 218550_S_AT, 201890_AT, 201748_S_AT, 208677_S_AT, 226082_S_AT, 223100_S_AT, 226517_AT, 224985_AT, 213301_X_AT, 224413_S_AT, 209503_S_AT, 208904_S_AT, 201999_S_AT, 202954_AT, 202715_AT, 221475_S_AT, 200703_AT, 202871_AT, 211755_S_…	1405	511	8384	1.41299	0.0117469	0.000295368	0.0465035
	CGAP_SAGE_QUARTILE	1332:stem cell_null_3rd	145	8.31899	4.32865e-05	202941_AT, 221701_S_AT, 208025_S_AT, 201532_AT, 212455_AT, 220079_S_AT, 203881_S_AT, 213614_X_AT, 200032_S_AT, 222036_S_AT, 204510_AT, 208974_X_AT, 205480_S_AT, 226452_AT, 225958_AT, 202575_AT, 205361_S_AT, 205060_AT, 201560_AT, 218550_S_AT, 201748_S_AT, 208677_S_AT, 226082_S_AT, 223100_S_AT, 226517_AT, 224985_AT, 213301_X_AT, 224413_S_AT, 209503_S_AT, 200854_AT, 208904_S_AT, 201999_S_AT, 202954_…	1405	637	8384	1.35832	0.0149085	0.000366293	0.0591101
	CGAP_SAGE_QUARTILE	303:cerebellum_medulloblastoma cell line_3rd	197	11.3024	5.07653e-05	224768_AT, 200674_S_AT, 224885_S_AT, 204432_AT, 235093_AT, 222036_S_AT, 203046_S_AT, 223375_AT, 212955_S_AT, 211775_X_AT, 201400_AT, 217892_S_AT, 206510_AT, 201890_AT, 220576_AT, 208677_S_AT, 201145_AT, 218914_AT, 220565_AT, 227177_AT, 203515_S_AT, 204087_S_AT, 212391_X_AT, 228050_AT, 224448_S_AT, 223356_S_AT, 219125_S_AT, 212279_AT, 201786_S_AT, 210983_S_AT, 200009_AT, 212219_AT, 202406_S_AT, 23…	1405	913	8384	1.28757	0.0174618	0.000419341	0.0693195
	CGAP_SAGE_QUARTILE	57:prostate_carcinoma_3rd	181	10.3844	5.1023e-05	209509_S_AT, 202941_AT, 218609_S_AT, 201922_AT, 210386_S_AT, 201532_AT, 216870_X_AT, 203606_AT, 200674_S_AT, 223275_AT, 224885_S_AT, 213614_X_AT, 203079_S_AT, 223318_S_AT, 218848_AT, 202939_AT, 200896_X_AT, 218557_AT, 200032_S_AT, 235093_AT, 212625_AT, 205664_AT, 209440_AT, 218998_AT, 218379_AT, 218680_X_AT, 203484_AT, 218763_AT, 208726_S_AT, 201400_AT, 202710_AT, 201597_AT, 219762_S_AT, 218447_A…	1405	828	8384	1.30444	0.0175496	0.00041167	0.0696713
	CGAP_SAGE_QUARTILE	168:uncharacterized tissue_mixture of human cancer cell lines_3rd	259	14.8594	5.50693e-05	216870_X_AT, 205550_S_AT, 220079_S_AT, 200674_S_AT, 224885_S_AT, 203132_AT, 218520_AT, 201479_AT, 222036_S_AT, 218379_AT, 203046_S_AT, 221619_S_AT, 223164_AT, 205480_S_AT, 210293_S_AT, 225958_AT, 213324_AT, 201400_AT, 203560_AT, 200599_S_AT, 212798_S_AT, 204744_S_AT, 201890_AT, 218059_AT, 203164_AT, 208787_AT, 1555920_AT, 225684_AT, 223004_S_AT, 202292_X_AT, 205263_AT, 214383_X_AT, 242304_AT, 212…	1405	1250	8384	1.23642	0.0189281	0.000434214	0.0751945
	CGAP_SAGE_QUARTILE	1650:brain__3rd	208	11.9334	6.15279e-05	201464_X_AT, 214323_S_AT, 224768_AT, 220079_S_AT, 227105_AT, 226980_AT, 218557_AT, 201479_AT, 222036_S_AT, 207830_S_AT, 203046_S_AT, 225348_AT, 203484_AT, 229980_S_AT, 212752_AT, 203560_AT, 200599_S_AT, 209430_AT, 1554572_A_AT, 208787_AT, 218059_AT, 201896_S_AT, 1555920_AT, 208824_X_AT, 202502_AT, 225387_AT, 202292_X_AT, 214383_X_AT, 212391_X_AT, 201999_S_AT, 211432_S_AT, 202715_AT, 202871_AT, 20…	1405	975	8384	1.27302	0.0211245	0.00047435	0.08401
	CGAP_SAGE_QUARTILE	383:cerebellum_medulloblastoma_3rd	183	10.4991	6.44849e-05	201464_X_AT, 228260_AT, 214323_S_AT, 216870_X_AT, 228022_AT, 220079_S_AT, 200674_S_AT, 213194_AT, 200032_S_AT, 235093_AT, 214457_AT, 225022_AT, 202817_S_AT, 223215_S_AT, 224925_AT, 225348_AT, 209361_S_AT, 229430_AT, 222388_S_AT, 210719_S_AT, 225958_AT, 206376_AT, 226151_X_AT, 219762_S_AT, 209430_AT, 222613_AT, 207508_AT, 218059_AT, 204108_AT, 207098_S_AT, 201145_AT, 200963_X_AT, 225065_X_AT, 2133…	1405	842	8384	1.29692	0.0221285	0.000486338	0.0880459
	CGAP_SAGE_QUARTILE	411:cerebellum_medulloblastoma_3rd	250	14.3431	6.55779e-05	210151_S_AT, 206976_S_AT, 200674_S_AT, 204432_AT, 213614_X_AT, 219217_AT, 235093_AT, 201479_AT, 225022_AT, 202817_S_AT, 224911_S_AT, 213324_AT, 221763_AT, 203560_AT, 209430_AT, 204744_S_AT, 201890_AT, 212276_AT, 220576_AT, 226082_S_AT, 219144_AT, 201145_AT, 224162_S_AT, 212484_AT, 222503_S_AT, 218914_AT, 204031_S_AT, 1555920_AT, 203743_S_AT, 225684_AT, 201440_AT, 209565_AT, 238547_AT, 205263_AT, …	1405	1204	8384	1.23905	0.0224993	0.000484059	0.0895375
	CGAP_SAGE_QUARTILE	386:cerebellum_medulloblastoma with neuroblastic differentiation_3rd	236	13.5399	9.59903e-05	214323_S_AT, 224885_S_AT, 205271_S_AT, 203046_S_AT, 221619_S_AT, 206209_S_AT, 212955_S_AT, 210293_S_AT, 212752_AT, 201557_AT, 225958_AT, 221763_AT, 201597_AT, 203560_AT, 200599_S_AT, 201334_S_AT, 208787_AT, 219144_AT, 214948_S_AT, 201145_AT, 204031_S_AT, 1555920_AT, 203743_S_AT, 225684_AT, 201440_AT, 222580_AT, 212391_X_AT, 209002_S_AT, 201999_S_AT, 214762_AT, 221515_S_AT, 209249_S_AT, 227813_AT,…	1405	1134	8384	1.24186	0.0327616	0.000693723	0.131036
	CGAP_SAGE_QUARTILE	60:prostate_carcinoma, prostate glands and stroma_3rd	174	9.98279	0.000111886	202941_AT, 218609_S_AT, 201922_AT, 210386_S_AT, 216870_X_AT, 203881_S_AT, 224885_S_AT, 213614_X_AT, 203079_S_AT, 200620_AT, 218848_AT, 200896_X_AT, 218557_AT, 200032_S_AT, 203433_AT, 218680_X_AT, 203484_AT, 218763_AT, 201400_AT, 222894_X_AT, 201597_AT, 219762_S_AT, 208319_S_AT, 65585_AT, 203164_AT, 208677_S_AT, 204108_AT, 225890_AT, 201145_AT, 236193_AT, 200963_X_AT, 225065_X_AT, 203247_S_AT, 223…	1405	802	8384	1.29464	0.0380825	0.000792065	0.15272
	CGAP_SAGE_QUARTILE	844:stem cell__3rd	228	13.0809	0.000113118	208025_S_AT, 220079_S_AT, 200674_S_AT, 202912_AT, 204432_AT, 222036_S_AT, 202817_S_AT, 201435_S_AT, 218379_AT, 203046_S_AT, 221619_S_AT, 225348_AT, 223164_AT, 205480_S_AT, 225958_AT, 201400_AT, 203560_AT, 200599_S_AT, 204744_S_AT, 208787_AT, 226517_AT, 204031_S_AT, 201896_S_AT, 203038_AT, 1555920_AT, 203743_S_AT, 204087_S_AT, 201440_AT, 223004_S_AT, 202292_X_AT, 212391_X_AT, 219617_AT, 211432_S_A…	1405	1093	8384	1.24477	0.0384938	0.000784778	0.154401
	CGAP_SAGE_QUARTILE	344:brain_anaplastic astrocytoma_3rd	182	10.4418	0.000182768	225717_AT, 218609_S_AT, 242195_X_AT, 201532_AT, 220079_S_AT, 200674_S_AT, 224885_S_AT, 213614_X_AT, 213194_AT, 200032_S_AT, 223231_AT, 218140_X_AT, 203433_AT, 201133_S_AT, 203543_S_AT, 212955_S_AT, 210293_S_AT, 201557_AT, 200049_AT, 221763_AT, 218447_AT, 209430_AT, 201719_S_AT, 208642_S_AT, 201565_S_AT, 201334_S_AT, 219144_AT, 200963_X_AT, 223298_S_AT, 212112_S_AT, 218089_AT, 226085_AT, 201540_AT…	1405	852	8384	1.2747	0.0614567	0.00124288	0.24936
	CGAP_SAGE_QUARTILE	182:mammary gland_normal breast organoid_3rd	160	9.17958	0.000213059	201464_X_AT, 202146_AT, 201922_AT, 203494_S_AT, 206976_S_AT, 200674_S_AT, 218520_AT, 201479_AT, 201126_S_AT, 207830_S_AT, 221619_S_AT, 225348_AT, 218104_AT, 218574_S_AT, 207667_S_AT, 201400_AT, 226151_X_AT, 202734_AT, 218447_AT, 200599_S_AT, 209430_AT, 201560_AT, 225287_S_AT, 218059_AT, 225246_AT, 225065_X_AT, 218099_AT, 212666_AT, 222391_AT, 229521_AT, 202292_X_AT, 205263_AT, 208926_AT, 210024_S…	1405	737	8384	1.29547	0.071272	0.0014209	0.290631
	CGAP_SAGE_QUARTILE	47:mammary gland_normal_3rd	145	8.31899	0.000221567	201464_X_AT, 223335_AT, 202146_AT, 202941_AT, 204616_AT, 224768_AT, 206976_S_AT, 220079_S_AT, 200674_S_AT, 218520_AT, 218848_AT, 235093_AT, 211784_S_AT, 221619_S_AT, 225753_AT, 211775_X_AT, 218104_AT, 202575_AT, 207667_S_AT, 205273_S_AT, 226151_X_AT, 225874_AT, 219762_S_AT, 204744_S_AT, 235745_AT, 202392_S_AT, 214948_S_AT, 218732_AT, 228122_AT, 227177_AT, 204087_S_AT, 222580_AT, 212391_X_AT, 2318…	1405	658	8384	1.31497	0.0740103	0.00144974	0.30222
	CGAP_SAGE_QUARTILE	359:brain_Glioblastoma_3rd	193	11.0729	0.000234146	214457_AT, 214045_AT, 203433_AT, 221619_S_AT, 201606_S_AT, 202874_S_AT, 223164_AT, 203543_S_AT, 210293_S_AT, 212752_AT, 208726_S_AT, 203560_AT, 209430_AT, 217892_S_AT, 204744_S_AT, 201565_S_AT, 225331_AT, 203253_S_AT, 235472_AT, 1555920_AT, 203038_AT, 31874_AT, 225684_AT, 223004_S_AT, 226981_AT, 206833_S_AT, 211432_S_AT, 202715_AT, 201673_S_AT, 222581_AT, 211117_X_AT, 222243_S_AT, 231736_X_AT, 20…	1405	915	8384	1.25867	0.0780443	0.00150365	0.319353
	CGAP_SAGE_QUARTILE	174:mammary gland_breast carcinoma_3rd	270	15.4905	0.000274943	202146_AT, 216870_X_AT, 210151_S_AT, 205550_S_AT, 228022_AT, 224768_AT, 200674_S_AT, 224885_S_AT, 227105_AT, 226059_AT, 201403_S_AT, 235093_AT, 201479_AT, 222036_S_AT, 207830_S_AT, 202817_S_AT, 225278_AT, 218379_AT, 203046_S_AT, 221619_S_AT, 201133_S_AT, 202874_S_AT, 205480_S_AT, 212955_S_AT, 218763_AT, 218574_S_AT, 226889_AT, 201400_AT, 203560_AT, 209430_AT, 204744_S_AT, 206510_AT, 212276_AT, 21…	1405	1340	8384	1.20236	0.0910075	0.00173338	0.3749
	CGAP_SAGE_QUARTILE	1648:brain__3rd	222	12.7367	0.000282492	201464_X_AT, 212455_AT, 220079_S_AT, 200674_S_AT, 227105_AT, 201479_AT, 222036_S_AT, 207830_S_AT, 202817_S_AT, 201435_S_AT, 223618_AT, 225348_AT, 203484_AT, 229980_S_AT, 230032_AT, 203560_AT, 200599_S_AT, 208787_AT, 218059_AT, 201270_X_AT, 226517_AT, 222503_S_AT, 201896_S_AT, 1555920_AT, 208824_X_AT, 212081_X_AT, 202292_X_AT, 207543_S_AT, 201999_S_AT, 201429_S_AT, 224448_S_AT, 211432_S_AT, 202655…	1405	1076	8384	1.23116	0.0933859	0.00174915	0.385174
	CGAP_SAGE_QUARTILE	363:thyroid_Follicular Adenoma_3rd	178	10.2123	0.000379135	201922_AT, 201532_AT, 220079_S_AT, 200620_AT, 208709_S_AT, 201126_S_AT, 200032_S_AT, 210389_X_AT, 221619_S_AT, 201133_S_AT, 206209_S_AT, 225348_AT, 202874_S_AT, 203543_S_AT, 226093_AT, 214988_S_AT, 203774_AT, 202174_S_AT, 226385_S_AT, 225958_AT, 209405_S_AT, 221763_AT, 226151_X_AT, 205361_S_AT, 203039_S_AT, 201565_S_AT, 201334_S_AT, 223156_AT, 212245_AT, 214948_S_AT, 200963_X_AT, 225065_X_AT, 223…	1405	842	8384	1.26149	0.123295	0.00230584	0.516631
	CGAP_SAGE_QUARTILE	343:brain_anaplastic astrocytoma_3rd	200	11.4745	0.000441401	214323_S_AT, 200674_S_AT, 220079_S_AT, 207830_S_AT, 202817_S_AT, 221619_S_AT, 223164_AT, 210293_S_AT, 201557_AT, 225958_AT, 201400_AT, 200599_S_AT, 209430_AT, 201334_S_AT, 201565_S_AT, 219144_AT, 224162_S_AT, 204031_S_AT, 220565_AT, 203038_AT, 212666_AT, 203743_S_AT, 31874_AT, 201440_AT, 223004_S_AT, 214383_X_AT, 214762_AT, 206833_S_AT, 218411_S_AT, 36829_AT, 201217_X_AT, 201047_X_AT, 222243_S_AT…	1405	964	8384	1.23802	0.142042	0.00263789	0.60124
	CGAP_SAGE_QUARTILE	417:liver_Poorly differentiated adenocarcinoma_3rd	202	11.5892	0.000452655	216870_X_AT, 200674_S_AT, 224885_S_AT, 235713_AT, 219698_S_AT, 203433_AT, 218379_AT, 221619_S_AT, 201606_S_AT, 202874_S_AT, 223164_AT, 212955_S_AT, 221763_AT, 200599_S_AT, 209430_AT, 203164_AT, 208787_AT, 218059_AT, 212276_AT, 201145_AT, 223298_S_AT, 223243_S_AT, 223470_AT, 209383_AT, 204031_S_AT, 219446_AT, 1555920_AT, 204087_S_AT, 229521_AT, 201440_AT, 223004_S_AT, 212391_X_AT, 201941_AT, 22151…	1405	975	8384	1.23629	0.145387	0.00265929	0.616526
	CGAP_SAGE_QUARTILE	414:cerebellum_medulloblastoma_3rd	238	13.6546	0.000464342	228022_AT, 204432_AT, 203046_S_AT, 206209_S_AT, 223164_AT, 210293_S_AT, 212752_AT, 201557_AT, 225958_AT, 226889_AT, 201400_AT, 202734_AT, 32259_AT, 209430_AT, 201334_S_AT, 219144_AT, 218089_AT, 235472_AT, 204031_S_AT, 1555920_AT, 203743_S_AT, 225387_AT, 225684_AT, 201440_AT, 214383_X_AT, 222580_AT, 209002_S_AT, 223356_S_AT, 221515_S_AT, 201047_X_AT, 203966_S_AT, 225915_AT, 240228_AT, 229817_AT, 2…	1405	1173	8384	1.21075	0.148847	0.00268246	0.632397
	CGAP_SAGE_QUARTILE	19:cerebellum_medulloblastoma, cerebellum_3rd	173	9.92542	0.000481785	242195_X_AT, 200039_S_AT, 210386_S_AT, 220079_S_AT, 200674_S_AT, 224885_S_AT, 213614_X_AT, 213194_AT, 208709_S_AT, 200896_X_AT, 200032_S_AT, 222734_AT, 214045_AT, 217640_X_AT, 201606_S_AT, 209361_S_AT, 212955_S_AT, 205480_S_AT, 208726_S_AT, 223755_AT, 219762_S_AT, 201115_AT, 204744_S_AT, 1554572_A_AT, 208787_AT, 208677_S_AT, 202392_S_AT, 203016_S_AT, 200963_X_AT, 225065_X_AT, 212433_X_AT, 211754_…	1405	819	8384	1.26048	0.153986	0.00273755	0.656081
	CGAP_SAGE_QUARTILE	345:brain_astrocytoma grade II_3rd	191	10.9581	0.000533034	203494_S_AT, 226026_AT, 200674_S_AT, 227105_AT, 223318_S_AT, 213194_AT, 202704_AT, 214457_AT, 209440_AT, 207830_S_AT, 210944_S_AT, 218140_X_AT, 217914_AT, 221619_S_AT, 225348_AT, 212955_S_AT, 229430_AT, 214988_S_AT, 200049_AT, 218574_S_AT, 205273_S_AT, 203560_AT, 209430_AT, 201560_AT, 201719_S_AT, 208642_S_AT, 201565_S_AT, 225287_S_AT, 223156_AT, 224162_S_AT, 212112_S_AT, 201540_AT, 218914_AT, 22…	1405	918	8384	1.24155	0.168906	0.00297962	0.725636
	CGAP_SAGE_QUARTILE	1443:stomach_Adenocarcinoma_3rd	131	7.51578	0.000567419	201922_AT, 210386_S_AT, 203079_S_AT, 226059_AT, 208709_S_AT, 200896_X_AT, 212625_AT, 225278_AT, 218379_AT, 210293_S_AT, 210719_S_AT, 226452_AT, 219459_AT, 201400_AT, 226151_X_AT, 202846_S_AT, 208319_S_AT, 222749_AT, 65585_AT, 226082_S_AT, 209150_S_AT, 207098_S_AT, 225331_AT, 218089_AT, 223243_S_AT, 214464_AT, 203743_S_AT, 217874_AT, 225887_AT, 223004_S_AT, 200854_AT, 207543_S_AT, 218146_AT, 20287…	1405	597	8384	1.3094	0.178769	0.00312132	0.772277
	CGAP_SAGE_QUARTILE	29:vascular_endothelium_3rd	186	10.6713	0.000677339	200039_S_AT, 224885_S_AT, 213614_X_AT, 201403_S_AT, 200620_AT, 218520_AT, 208709_S_AT, 202704_AT, 200032_S_AT, 235093_AT, 212625_AT, 212318_AT, 203046_S_AT, 218680_X_AT, 224925_AT, 208974_X_AT, 201606_S_AT, 206209_S_AT, 203484_AT, 226385_S_AT, 218104_AT, 210719_S_AT, 218763_AT, 211963_S_AT, 208726_S_AT, 201597_AT, 203560_AT, 215158_S_AT, 225592_AT, 208319_S_AT, 201700_AT, 218550_S_AT, 236193_AT, …	1405	895	8384	1.24012	0.209521	0.00366695	0.92124
	CGAP_SAGE_QUARTILE	1643:brain_null_3rd	226	12.9662	0.000753926	212455_AT, 200674_S_AT, 204432_AT, 219698_S_AT, 207830_S_AT, 202817_S_AT, 201435_S_AT, 201133_S_AT, 203484_AT, 206376_AT, 219192_AT, 1554113_A_AT, 208787_AT, 1558142_AT, 201145_AT, 201270_X_AT, 222503_S_AT, 201896_S_AT, 1555920_AT, 208824_X_AT, 203515_S_AT, 202460_S_AT, 212081_X_AT, 226981_AT, 238547_AT, 214383_X_AT, 222580_AT, 207543_S_AT, 201429_S_AT, 224448_S_AT, 211432_S_AT, 218411_S_AT, 2186…	1405	1116	8384	1.20842	0.230266	0.00401823	1.02491
	CGAP_SAGE_QUARTILE	565:brain_GBM_3rd	199	11.4171	0.000760891	202912_AT, 212318_AT, 207830_S_AT, 214045_AT, 225278_AT, 201435_S_AT, 218379_AT, 201133_S_AT, 225348_AT, 203484_AT, 203543_S_AT, 212955_S_AT, 229980_S_AT, 224911_S_AT, 208726_S_AT, 221763_AT, 217892_S_AT, 204744_S_AT, 65585_AT, 201334_S_AT, 201565_S_AT, 203164_AT, 203253_S_AT, 223243_S_AT, 222503_S_AT, 1555920_AT, 202502_AT, 223004_S_AT, 222580_AT, 209002_S_AT, 208926_AT, 201999_S_AT, 201941_AT, …	1405	968	8384	1.22674	0.232126	0.00399397	1.03433
	CGAP_SAGE_QUARTILE	398:stomach_A pool of normal gastric epithelial tissues obtained from the antrum_3rd	231	13.253	0.00089108	200674_S_AT, 226059_AT, 225022_AT, 202817_S_AT, 201435_S_AT, 218379_AT, 203433_AT, 221619_S_AT, 225348_AT, 202874_S_AT, 223164_AT, 210293_S_AT, 209457_AT, 201400_AT, 200599_S_AT, 209430_AT, 204744_S_AT, 212798_S_AT, 201334_S_AT, 212276_AT, 219144_AT, 223298_S_AT, 218089_AT, 203253_S_AT, 223243_S_AT, 218914_AT, 204087_S_AT, 225684_AT, 202641_AT, 223004_S_AT, 220466_AT, 242304_AT, 208926_AT, 201941…	1405	1147	8384	1.20178	0.266071	0.00460641	1.21031
	CGAP_SAGE_QUARTILE	160:placenta_normal first trimester placenta_3rd	131	7.51578	0.000913944	209509_S_AT, 201464_X_AT, 221701_S_AT, 218609_S_AT, 201532_AT, 226026_AT, 202912_AT, 200674_S_AT, 203079_S_AT, 200620_AT, 201403_S_AT, 201126_S_AT, 232244_AT, 207830_S_AT, 218998_AT, 202817_S_AT, 201353_S_AT, 218379_AT, 203433_AT, 218680_X_AT, 201606_S_AT, 225348_AT, 229430_AT, 210293_S_AT, 209405_S_AT, 201597_AT, 203560_AT, 200599_S_AT, 208319_S_AT, 222749_AT, 226175_AT, 201560_AT, 225707_AT, 20…	1405	604	8384	1.29422	0.271876	0.00465507	1.24119
Double OTX2 bound genes with no MYC binding
	CGAP_SAGE_QUARTILE	148:brain_ependymoma_3rd	163	15.918	0.000133895	223548_AT, 219372_AT, 219248_AT, 207877_S_AT, 218924_S_AT, 219180_S_AT, 203511_S_AT, 225032_AT, 224687_AT, 202277_AT, 223046_AT, 212599_AT, 204732_S_AT, 220992_S_AT, 201844_S_AT, 218672_AT, 202893_AT, 214352_S_AT, 200972_AT, 235714_AT, 224764_AT, 206037_AT, 210976_S_AT, 204176_AT, 209467_S_AT, 201146_AT, 214924_S_AT, 204491_AT, 217964_AT, 34031_I_AT, 225574_AT, 218174_S_AT, 212526_AT, 226085_AT, …	838	1250	8384	1.30462	0.0454018	0.0454018	0.182737
	CGAP_SAGE_QUARTILE	137:brain_ependymoma_3rd	191	18.6523	0.000330652	219372_AT, 231832_AT, 207727_S_AT, 223535_AT, 207877_S_AT, 232780_S_AT, 200958_S_AT, 205310_AT, 203735_X_AT, 225769_AT, 203511_S_AT, 223294_AT, 225032_AT, 211596_S_AT, 224687_AT, 202277_AT, 223046_AT, 225026_AT, 204732_S_AT, 200090_AT, 235346_AT, 213424_AT, 214352_S_AT, 211721_S_AT, 200972_AT, 224764_AT, 210976_S_AT, 219161_S_AT, 242056_AT, 202942_AT, 202858_AT, 212916_AT, 208415_X_AT, 205103_AT,…	838	1528	8384	1.2506	0.108416	0.0557626	0.450703
	CGAP_SAGE_QUARTILE	363:thyroid_Follicular Adenoma_3rd	114	11.1328	0.000441846	219181_AT, 211715_S_AT, 218924_S_AT, 201931_AT, 219180_S_AT, 200960_X_AT, 201603_AT, 225032_AT, 201588_AT, 223046_AT, 236715_X_AT, 220992_S_AT, 200972_AT, 230023_AT, 224729_S_AT, 202351_AT, 218940_AT, 212226_S_AT, 34031_I_AT, 218174_S_AT, 235348_AT, 223886_S_AT, 203552_AT, 224880_AT, 203799_AT, 209946_AT, 200899_S_AT, 209236_AT, 204369_AT, 218930_S_AT, 211297_S_AT, 211117_X_AT, 217954_S_AT, 20060…	838	842	8384	1.35457	0.142174	0.0498336	0.601845
	CGAP_SAGE_QUARTILE	349:brain_anaplastic astrocytoma_3rd	154	15.0391	0.000584288	201494_AT, 224926_AT, 201931_AT, 201603_AT, 200960_X_AT, 225032_AT, 218558_S_AT, 211596_S_AT, 224687_AT, 202277_AT, 223046_AT, 225026_AT, 225810_AT, 200090_AT, 203518_AT, 218672_AT, 202893_AT, 225144_AT, 211721_S_AT, 200972_AT, 224764_AT, 224729_S_AT, 205103_AT, 202351_AT, 212226_S_AT, 203962_S_AT, 204091_AT, 221265_S_AT, 823_AT, 225574_AT, 218174_S_AT, 212112_S_AT, 223886_S_AT, 203221_AT, 223251…	838	1205	8384	1.27862	0.183564	0.049438	0.795151
	CGAP_SAGE_QUARTILE	138:brain_ependymoma_3rd	171	16.6992	0.000938583	201494_AT, 218348_S_AT, 219372_AT, 231832_AT, 219248_AT, 224926_AT, 203881_S_AT, 200958_S_AT, 225298_AT, 225032_AT, 201588_AT, 227418_AT, 224370_S_AT, 225810_AT, 223909_S_AT, 200090_AT, 203518_AT, 225144_AT, 235346_AT, 211721_S_AT, 200972_AT, 224764_AT, 212077_AT, 208891_AT, 212916_AT, 205103_AT, 202351_AT, 218940_AT, 201146_AT, 217823_S_AT, 823_AT, 34031_I_AT, 218174_S_AT, 212526_AT, 212112_S_AT…	838	1374	8384	1.24514	0.27808	0.0630902	1.27445
Single OTX2 and MYC bound genes
	CGAP_SAGE_QUARTILE	35:ovary_serous adenocarcinoma_3rd	287	15.2013	0.0001698	204505_S_AT, 204849_AT, 207624_S_AT, 1552291_AT, 223281_S_AT, 222500_AT, 213624_AT, 235301_AT, 228730_S_AT, 212333_AT, 202492_AT, 211040_X_AT, 226422_AT, 202273_AT, 218458_AT, 227678_AT, 203518_AT, 224330_S_AT, 224716_AT, 209477_AT, 222770_S_AT, 201183_S_AT, 200686_S_AT, 223002_S_AT, 1558142_AT, 224792_AT, 209846_S_AT, 201306_S_AT, 221606_S_AT, 209782_S_AT, 204087_S_AT, 225650_AT, 203583_AT, 2100…	1515	1322	8384	1.2014	0.057223	0.057223	0.231685
Single OTX2 bound genes with no MYC binding
	CGAP_SAGE_QUARTILE	412:cerebellum_ large cell medulloblastoma_3rd	241	12.8396	0.000387296	212221_X_AT, 241469_AT, 238077_AT, 212544_AT, 228248_AT, 209358_AT, 212038_S_AT, 200844_S_AT, 1553954_AT, 228009_X_AT, 203485_AT, 227485_AT, 223124_S_AT, 219851_AT, 218306_S_AT, 212229_S_AT, 225194_AT, 227162_AT, 219366_AT, 202521_AT, 201199_S_AT, 1555935_S_AT, 207783_X_AT, 209128_S_AT, 218256_S_AT, 202824_S_AT, 201068_S_AT, 213496_AT, 1568900_A_AT, 208091_S_AT, 224944_AT, 209481_AT, 203286_AT, 2…	1497	1114	8384	1.21161	0.125775	0.125775	0.527724
	CGAP_SAGE_QUARTILE	164:retina_normal macula_3rd	198	10.5487	0.000760194	212221_X_AT, 238077_AT, 218181_S_AT, 212038_S_AT, 200007_AT, 223124_S_AT, 214775_AT, 239891_X_AT, 205540_S_AT, 207926_AT, 204604_AT, 231842_AT, 227990_AT, 202219_AT, 209128_S_AT, 227394_AT, 224782_AT, 223551_AT, 219816_S_AT, 208091_S_AT, 202292_X_AT, 226518_AT, 209123_AT, 228785_AT, 207079_S_AT, 219494_AT, 223347_AT, 235634_AT, 209453_AT, 218210_AT, 200786_AT, 212336_AT, 223042_S_AT, 202422_S_AT,…	1497	904	8384	1.22667	0.23194	0.12361	1.03339
Only MYC bound genes	MYC only
	N/A

## Sheet: Table 2
	Supplementary Table 2B Gene set enrichment analysis of Moelcular Signature Database C2, 3 and 4 of Broad Institute V2.5 (Top 120)
Double OTX2 and MYC bound genes
	Molecular Signature Databasa	SIZE	ES	NES	NOM p-val	FDR q-val	FWER p-val	RANK AT MAX
	STEMCELL_NEURAL_UP	1507	0.0993327	4.15661	0	0	0	3752
	GGGCGGR_V$SP1_Q6	1705	0.0827687	3.65474	0	0	0	5039
	STEMCELL_EMBRYONIC_UP	1059	0.102195	3.64257	0	0	0	1759
	MODULE_91	35	0.498371	3.53327	0	0	0	3757
	HSA02010_ABC_TRANSPORTERS_GENERAL	24	0.611189	3.51466	0	0	0	3633
	GATTGGY_V$NFY_Q6_01	663	0.119348	3.48403	0	0	0	2693
	CACGTG_V$MYC_Q2	603	0.123133	3.44066	0	0	0	3241
	GNF2_DAP3	97	0.293274	3.35668	0	0	0	2344
	MODULE_28	30	0.507779	3.31478	0	0	0	3756
	GNF2_EIF3S6	99	0.27262	3.19128	0	0.000141635	0.001	2344
	GGGAGGRR_V$MAZ_Q6	1190	0.0830155	3.19097	0	0.000128759	0.001	2693
	GCM_TPT1	58	0.355979	3.18427	0	0.00011803	0.001	2420
	MORF_NPM1	136	0.23288	3.13442	0	0.00010895	0.001	2739
	GGATTA_V$PITX2_Q2	308	0.158212	3.06949	0	0.000101168	0.001	4987
	GNF2_FBL	120	0.236133	3.03165	0	0.000187314	0.002	2344
	HSA03050_PROTEASOME	21	0.547722	3.01191	0	0.000262372	0.003	3733
	MORF_TPT1	84	0.275126	2.99108	0	0.000246938	0.003	2739
	GCM_NPM1	95	0.26187	2.95743	0	0.000385067	0.005	2342
	GCM_CSNK2B	82	0.277456	2.87667	0	0.00116658	0.016	2342
	MORF_RAD23A	302	0.141358	2.8318	0	0.00124603	0.018	3194
	GCM_APEX1	99	0.243055	2.81044	0	0.00138588	0.021	2544
	GNF2_BUB3	21	0.516835	2.78331	0	0.00164191	0.026	1572
	RIBOSOMAL_PROTEINS	75	0.27693	2.77026	0	0.0017507	0.029	2415
	PROTEASOME_DEGRADATION	24	0.473979	2.76174	0	0.00167775	0.029	3757
	GNF2_PA2G4	71	0.282202	2.75576	0	0.00166501	0.03	1629
	PROTEASOMEPATHWAY	19	0.522078	2.72519	0	0.00223959	0.041	4443
	GNF2_ST13	56	0.312474	2.71667	0	0.00225979	0.043	2344
	MORF_JUND	51	0.322899	2.7076	0	0.00217908	0.043	2373
	FERNANDEZ_MYC_TARGETS	132	0.200398	2.70559	0	0.00210394	0.043	3702
	TCCCRNNRTGC_UNKNOWN	121	0.209662	2.68066	0	0.0025853	0.055	3870
	GNF2_RAN	79	0.257284	2.67686	0	0.00254565	0.056	1956
	MORF_ACP1	178	0.171264	2.66233	0	0.00276728	0.063	2344
	MORF_BUB3	246	0.146386	2.64582	0	0.00310526	0.073	2747
	MORF_RRM1	86	0.247636	2.62711	0	0.00346774	0.084	3985
	V$USF_01	162	0.178138	2.60783	0	0.00403771	0.101	1839
	ET743_SARCOMA_DN	224	0.152558	2.60178	0	0.00419655	0.107	1980
	MORF_CCNI	75	0.25693	2.6016	0	0.00408313	0.107	2344
	ET743_SARCOMA_48HRS_DN	160	0.177424	2.59747	0	0.00412303	0.111	4368
	V$NFY_Q6_01	143	0.183038	2.59343	0.00194932	0.00408811	0.113	5189
	MORF_ACTG1	115	0.209067	2.56907	0	0.00510043	0.141	2739
	MORF_XRCC5	204	0.156346	2.56677	0	0.00501011	0.141	2745
	V$PAX4_02	124	0.196015	2.56417	0	0.00512447	0.148	6202
	GNF2_TPT1	33	0.382545	2.54265	0	0.00562074	0.162	2342
	CELL_CYCLE_KEGG	75	0.244292	2.5418	0	0.005493	0.162	4421
	PENG_GLUTAMINE_DN	217	0.147192	2.53825	0	0.00546287	0.165	2340
	CTTTGTA,MIR-524	304	0.126625	2.52564	0	0.00573749	0.173	3948
	TATAAA_V$TATA_01	584	0.090918	2.52309	0	0.00564497	0.173	5067
	RNGTGGGC_UNKNOWN	388	0.114787	2.51668	0	0.00578825	0.181	4828
	TARTE_PLASMA_BLASTIC	258	0.134325	2.50524	0	0.006324	0.2	1664
	GCM_ACTG1	107	0.202854	2.5014	0	0.00639171	0.206	1511
	HSA04360_AXON_GUIDANCE	79	0.238203	2.48491	0.0019802	0.00722255	0.232	4397
	V$USF_Q6	148	0.174299	2.48215	0	0.007218	0.235	3491
	V$NFAT_Q6	121	0.199018	2.4775	0	0.00734273	0.242	4986
	LVAD_HEARTFAILURE_UP	60	0.268329	2.47114	0	0.00756614	0.252	5037
	GCGSCMNTTT_UNKNOWN	43	0.316123	2.46574	0	0.00791106	0.264	1566
	MORF_PRDX3	75	0.240898	2.45874	0	0.00819171	0.278	3066
	MORF_UNG	64	0.267145	2.45107	0	0.00843696	0.288	3910
	MODULE_114	257	0.132979	2.4495	0	0.00841056	0.293	2379
	MORF_PPP1CC	140	0.179128	2.44538	0	0.0086192	0.302	2029
	V$SPZ1_01	132	0.179135	2.44407	0	0.00849817	0.303	6114
	RCGCANGCGY_V$NRF1_Q6	545	0.0905978	2.42605	0	0.00963542	0.335	1629
	FLECHNER_KIDNEY_TRANSPLANT_WELL_UP	430	0.1013	2.42557	0	0.00957076	0.338	1799
	CELL_CYCLE	70	0.246744	2.42266	0	0.00957317	0.343	1912
	UVC_XPCS_ALL_DN	394	0.106084	2.42232	0	0.00944513	0.344	4677
	HIPPOCAMPUS_DEVELOPMENT_PRENATAL	23	0.421183	2.41479	0	0.00992315	0.36	2417
	HCC_SURVIVAL_GOOD_VS_POOR_DN	104	0.200736	2.41428	0	0.00983634	0.361	2338
	GAANYNYGACNY_UNKNOWN	39	0.321107	2.3988	0	0.0105644	0.388	2545
	HSA03010_RIBOSOME	51	0.286575	2.39218	0	0.010759	0.399	2341
	GGCNKCCATNK_UNKNOWN	77	0.231276	2.39047	0.00206612	0.0107222	0.402	1803
	GCM_PSME1	72	0.243693	2.38838	0	0.0106696	0.404	2544
	HSA00190_OXIDATIVE_PHOSPHORYLATION	100	0.207775	2.37552	0	0.0115147	0.427	8071
	CAGTGTT,MIR-141,MIR-200A	223	0.136677	2.37521	0	0.0113547	0.427	2298
	LI_FETAL_VS_WT_KIDNEY_DN	142	0.171096	2.36276	0	0.0124399	0.464	1984
	MORF_RAN	228	0.135969	2.36112	0	0.0123477	0.466	2545
	AACTTT_UNKNOWN	1030	0.0653863	2.35078	0	0.0131101	0.491	4897
	TGASTMAGC_V$NFE2_01	106	0.194989	2.34561	0	0.0134357	0.503	3003
	V$OCT1_03	124	0.179135	2.33941	0	0.0138597	0.518	4880
	MORF_EIF4A2	113	0.190292	2.33883	0	0.013682	0.518	2373
	MORF_GNB1	266	0.126843	2.33502	0	0.013862	0.525	2865
	FATTY_ACID_DEGRADATION	20	0.430924	2.32953	0.00197239	0.0142481	0.536	2813
	HSA00071_FATTY_ACID_METABOLISM	33	0.346355	2.32496	0	0.0146587	0.555	3350
	CTTTGT_V$LEF1_Q2	1064	0.0632798	2.32308	0	0.0145483	0.555	4929
	MORF_G22P1	144	0.165801	2.32098	0	0.0145574	0.56	2566
	MORF_HDAC2	244	0.126833	2.31089	0	0.015615	0.595	3066
	GCCATNTTG_V$YY1_Q6	270	0.121306	2.30489	0	0.0159761	0.608	4984
	MORF_UBE2I	195	0.143192	2.30106	0	0.0161652	0.617	2544
	LEE_TCELLS2_UP	785	0.0736942	2.29821	0	0.0162488	0.621	4548
	ALZHEIMERS_DISEASE_DN	899	0.0683804	2.29512	0.00198413	0.0163032	0.624	2560
	TTANTCA_UNKNOWN	477	0.0930972	2.2861	0	0.0171354	0.646	5018
	ELECTRON_TRANSPORT_CHAIN	89	0.20506	2.28599	0	0.0169605	0.646	8071
	TGACCTY_V$ERR1_Q2	570	0.0846071	2.27537	0.00196078	0.0181804	0.677	2110
	V$AHRARNT_01	78	0.216564	2.2564	0	0.0204075	0.722	3372
	MORF_SOD1	239	0.126337	2.23776	0	0.0228207	0.772	2420
	GNF2_XRCC5	61	0.238884	2.23238	0.00204499	0.0234827	0.785	1625
	UVC_TTD_ALL_DN	287	0.115468	2.23182	0	0.023279	0.785	4677
	V$ALPHACP1_01	140	0.163886	2.23008	0.00195695	0.0233836	0.787	5537
	MORF_MTA1	89	0.20646	2.2292	0	0.0233435	0.79	4425
	V$NFY_01	136	0.163078	2.22863	0	0.0232045	0.792	2384
	MODULE_229	24	0.380856	2.22517	0	0.0234644	0.802	2988
	MORF_DEAF1	52	0.257133	2.22203	0	0.0236618	0.808	2745
	WTTGKCTG_UNKNOWN	279	0.116064	2.21852	0	0.0239122	0.816	2334
	MORF_HDAC1	219	0.128068	2.21627	0	0.0240616	0.819	2548
	BYSTRYKH_HSC_TRANS_GLOCUS	544	0.0837239	2.21421	0.00414079	0.0240963	0.823	6833
	MODULE_151	241	0.127366	2.21286	0	0.024107	0.827	2379
	V$FOXO1_01	139	0.159388	2.21062	0	0.0242092	0.831	4885
	V$CHX10_01	122	0.167227	2.20779	0	0.024455	0.832	3274
	MORF_EIF3S2	214	0.129319	2.20274	0	0.0250493	0.844	2917
	G1_TO_S_CELL_CYCLE_REACTOME	57	0.246878	2.2018	0.00198807	0.0249083	0.846	6036
	V$XBP1_01	73	0.216226	2.20177	0.00198413	0.0246798	0.846	2902
	MODULE_243	55	0.246357	2.20009	0.00196464	0.024811	0.851	1804
	KENNY_WNT_DN	35	0.310455	2.16904	0.00612245	0.0301391	0.904	2135
	UVC_XPCS_8HR_DN	342	0.102184	2.1683	0.0018315	0.030069	0.907	2261
	MORF_CDC16	64	0.232915	2.14977	0.00190476	0.0338233	0.925	1984
	UVC_TTD_8HR_DN	131	0.162407	2.14949	0	0.0335642	0.925	2386
	UBIQUITIN_MEDIATED_PROTEOLYSIS	21	0.395387	2.14857	0.00199203	0.0333922	0.925	6311
	GNF2_RAD23A	42	0.286682	2.14787	0.00582524	0.0332128	0.925	4221
	MORF_CSNK2B	249	0.118054	2.14598	0.00196078	0.0332276	0.927	2566
	MORF_RFC4	130	0.161519	2.14303	0	0.033515	0.931	2747
	TGCACTT,MIR-519C,MIR-519B,MIR-519A	320	0.107035	2.14283	0	0.0332917	0.932	5010
	YGTCCTTGR_UNKNOWN	53	0.244201	2.13717	0	0.0342802	0.937	4351
Double OTX2 bound genes with no MYC binding
	HSA02010_ABC_TRANSPORTERS_GENERAL	24	0.664544	3.86688	0	0	0	3078
	MODULE_28	30	0.558952	3.60094	0	0	0	3224
	MODULE_91	35	0.492234	3.46578	0	0	0	3225
	HSA03050_PROTEASOME	21	0.551521	3.119	0	0.000305494	0.001	3197
	PROTEASOMEPATHWAY	19	0.566855	2.89479	0	0.00146958	0.006	3977
	HSA04360_AXON_GUIDANCE	79	0.272116	2.86426	0	0.00201777	0.01	4574
	HSA00071_FATTY_ACID_METABOLISM	33	0.388884	2.64905	0	0.012321	0.069	2908
	CTTTGTA,MIR-524	304	0.128024	2.58872	0	0.0183822	0.117	3436
	PROTEASOME_DEGRADATION	24	0.441598	2.58015	0	0.0172849	0.123	3225
	TTGCACT,MIR-130A,MIR-301,MIR-130B	291	0.133269	2.57869	0	0.0161537	0.128	4345
	HSA00190_OXIDATIVE_PHOSPHORYLATION	100	0.212204	2.51361	0	0.0249454	0.201	7921
	AACTGGA,MIR-145	166	0.165056	2.49475	0.00198807	0.0263181	0.225	2388
	V$CREBP1_01	87	0.221325	2.44346	0	0.0342738	0.303	3463
	UVC_XPCS_4HR_DN	189	0.159069	2.4342	0	0.0344321	0.324	4218
	RIBOSOMAL_PROTEINS	75	0.235143	2.43163	0	0.0327884	0.331	7574
	GGGNNTTTCC_V$NFKB_Q6_01	72	0.243521	2.40464	0	0.0376592	0.394	3125
	BRENTANI_PROTEIN_MODIFICATION	105	0.197593	2.38557	0	0.0411618	0.447	3123
	FATTY_ACID_DEGRADATION	20	0.434576	2.35672	0	0.0475191	0.519	2775
	TTTGCAC,MIR-19A,MIR-19B	364	0.108215	2.34897	0.0040568	0.0473244	0.533	5097
	TTANWNANTGGM_UNKNOWN	32	0.349318	2.33975	0.00194553	0.0485939	0.559	1907
	V$MEIS1BHOXA9_01	69	0.237315	2.33176	0	0.0487757	0.58	4794
	JAIN_NEMO_DIFF	61	0.252884	2.31656	0.00201207	0.0523105	0.62	5411
	ELECTRON_TRANSPORT_CHAIN	89	0.208239	2.31467	0.00197628	0.0505663	0.624	7921
	V$GATA_C	126	0.169898	2.29363	0.00193424	0.0547246	0.663	4455
	GGTGTGT,MIR-329	72	0.227134	2.29165	0	0.053166	0.668	1557
	AAACCAC,MIR-140	70	0.23087	2.27859	0	0.0547634	0.689	3119
	V$FOXO1_01	139	0.166092	2.2751	0	0.0539912	0.697	4441
	RTAAACA_V$FREAC2_01	495	0.0904146	2.27067	0	0.0537614	0.708	4451
	MORF_MBD4	73	0.231146	2.26479	0.00199601	0.054288	0.727	3176
	GGATTA_V$PITX2_Q2	308	0.11324	2.26152	0.004158	0.0536093	0.737	4574
	TGCCAAR_V$NF1_Q6	352	0.104395	2.26084	0.00395257	0.0520764	0.739	4575
	BRCA_ER_POS	362	0.104789	2.24252	0	0.0573555	0.789	4071
	TGANNYRGCA_V$TCF11MAFG_01	163	0.149741	2.23497	0.0019305	0.0580487	0.801	2300
	GATTGGY_V$NFY_Q6_01	663	0.0767845	2.21668	0	0.0644022	0.844	4769
	V$SPZ1_01	132	0.160441	2.17439	0.00406504	0.0820142	0.898	5772
	MODULE_62	84	0.196469	2.15821	0.00204918	0.0875928	0.913	8269
	GNF2_SPTA1	51	0.253186	2.15772	0.00192308	0.0855175	0.914	3914
	TGTTTAC,MIR-30A-5P,MIR-30C,MIR-30D,MIR-30B,MIR-30E-5P	409	0.0955857	2.15513	0	0.0846733	0.917	2075
	BYSTRYKH_HSC_TRANS_GLOCUS	544	0.0807287	2.14037	0.00191939	0.0909753	0.933	5545
	TTANTCA_UNKNOWN	477	0.0851847	2.13234	0.004	0.0939981	0.944	4594
	V$CP2_02	130	0.161072	2.13137	0.00204918	0.0922951	0.946	4115
	MORF_ACTG1	115	0.172279	2.12691	0	0.0927632	0.951	8014
	TCCATTKW_UNKNOWN	141	0.15157	2.11305	0	0.100129	0.966	1176
	HSA01031_GLYCAN_STRUCTURES_BIOSYNTHESIS_2	39	0.284105	2.10675	0.00428265	0.102166	0.97	6672
	V$E4BP4_01	114	0.165649	2.10442	0.0119048	0.101524	0.972	3138
	POD1_KO_DN	485	0.0829075	2.08814	0	0.110285	0.98	4850
	HSA00600_SPHINGOLIPID_METABOLISM	18	0.40598	2.07203	0.00756144	0.119316	0.991	2145
	GTGCAAT,MIR-25,MIR-32,MIR-92,MIR-363,MIR-367	220	0.122918	2.06507	0.00424628	0.122265	0.991	6564
	UVC_TTD_ALL_DN	287	0.106995	2.06395	0.0104822	0.120741	0.991	4218
	UBIQUITIN_MEDIATED_PROTEOLYSIS	21	0.378811	2.06272	0	0.119521	0.992	5987
	MORF_MTA1	89	0.184026	2.06083	0.0019802	0.118471	0.992	3134
	ET743_SARCOMA_6HRS_UP	25	0.345905	2.05452	0.00204499	0.121009	0.994	4325
	GNF2_RAD23A	42	0.26273	2.05432	0.00619835	0.118934	0.994	3725
	MORF_RAB6A	60	0.226124	2.04737	0.00194175	0.121578	0.996	2868
	MOOTHA_VOXPHOS	73	0.208249	2.04682	0.00626305	0.119763	0.996	8269
	GPCRPATHWAY	25	0.341471	2.03848	0	0.123912	0.997	3120
	TTTGTAG,MIR-520D	240	0.112348	2.03648	0.00397614	0.12347	0.997	3416
	HSA03022_BASAL_TRANSCRIPTION_FACTORS	27	0.318421	2.01992	0.004	0.134997	0.998	5183
	MODULE_116	27	0.319714	2.01836	0.00211416	0.134072	0.999	6328
	V$PAX4_02	124	0.155715	2.01157	0.00200803	0.136864	0.999	5878
	V$NFAT_Q6	121	0.15933	2.01074	0.00194553	0.135339	0.999	4561
	GACAATC,MIR-219	118	0.156008	2.0078	0.010395	0.135561	0.999	4134
	TTGGAGA,MIR-515-5P,MIR-519E	103	0.166581	2.00743	0.00619835	0.133757	0.999	3543
	CELL_ADHESION_RECEPTOR_ACTIVITY	22	0.354226	2.00605	0.00407332	0.13263	0.999	4844
	KMCATNNWGGA_UNKNOWN	57	0.23276	2.00403	0.00811359	0.13214	0.999	4902
	TATTATA,MIR-374	197	0.123397	2.00345	0.00588235	0.130581	0.999	3447
	CTATGCA,MIR-153	162	0.136331	1.99961	0.00379507	0.131717	0.999	4585
	CCAWYNNGAAR_UNKNOWN	75	0.192602	1.99423	0.00197628	0.134081	0.999	4539
	V$OCT1_06	143	0.14459	1.98945	0.00198807	0.135833	0.999	5074
	SHEPARD_BMYB_MORPHOLINO_DN	115	0.161436	1.98879	0	0.134499	0.999	5134
	CTTGTAT,MIR-381	147	0.139988	1.98841	0.00372439	0.132811	0.999	4305
	UV_UNIQUE_FIBRO_DN	25	0.327926	1.98675	0	0.132332	0.999	4512
	STRIATED_MUSCLE_CONTRACTION	16	0.412044	1.98239	0.0020284	0.133715	0.999	5484
	TTAYRTAA_V$E4BP4_01	126	0.153279	1.98158	0.00976562	0.132598	0.999	3054
	MORF_PRDX3	75	0.198673	1.98132	0.00580271	0.131074	0.999	2808
	HSA05110_CHOLERA_INFECTION	39	0.265556	1.97765	0.00583658	0.132399	0.999	6330
	V$FOXM1_01	135	0.148668	1.96853	0.00389105	0.137474	1	2485
	WTGAAAT_UNKNOWN	318	0.0947752	1.9643	0.00610998	0.138716	1	3336
	MORF_NPM1	136	0.144904	1.96088	0.0100402	0.139422	1	8014
	TGCTGCT,MIR-15A,MIR-16,MIR-15B,MIR-195,MIR-424,MIR-497	415	0.08533	1.95891	0.00208768	0.139414	1	2260
	V$AP3_Q6	125	0.151403	1.95678	0.004158	0.139585	1	4695
	AGCACTT,MIR-93,MIR-302A,MIR-302B,MIR-302C,MIR-302D,MIR-372,MIR-373,MIR-520E,MIR-520A,MIR-526B,MIR-520B,MIR-520C,MIR-520D	221	0.114592	1.9559	0.0121951	0.138533	1	4821
	YNGTTNNNATT_UNKNOWN	179	0.126248	1.9541	0.00790514	0.138399	1	3365
	V$RORA2_01	88	0.176272	1.95138	0.0059761	0.138855	1	4456
	TATAAA_V$TATA_01	584	0.0705827	1.94438	0.0040404	0.142619	1	4678
	GTGACTT,MIR-224	107	0.158834	1.94336	0.0078125	0.141835	1	2355
	TCATCTC,MIR-143	102	0.166048	1.93389	0.00411523	0.147683	1	2680
	UVC_TTD_4HR_DN	239	0.108281	1.93231	0.00628931	0.147189	1	4218
	UVC_XPCS_ALL_DN	394	0.0858942	1.93224	0.00402414	0.145576	1	4218
	CATGTAA,MIR-496	130	0.145377	1.92729	0.0136452	0.148334	1	4036
	HSA00120_BILE_ACID_BIOSYNTHESIS	23	0.330411	1.92456	0.00614754	0.148771	1	2908
	V$TAL1BETAE47_01	123	0.150416	1.91728	0.00392157	0.153506	1	4298
	SHEPARD_CRASH_AND_BURN_MUT_VS_WT_DN	105	0.16045	1.91404	0.0039604	0.154543	1	4400
	V$PAX4_04	115	0.155234	1.90965	0.016	0.15677	1	4382
	V$OCT1_01	136	0.141169	1.90149	0.00632911	0.162771	1	4296
	NUCLEAR_RECEPTORS	24	0.321997	1.89582	0.0135922	0.166351	1	2297
	V$FOXO4_01	139	0.137198	1.87943	0.0139721	0.180185	1	2338
	TAAYNRNNTCC_UNKNOWN	86	0.172574	1.8772	0.0117417	0.180649	1	5731
	V$LBP1_Q6	112	0.152257	1.87453	0.0123457	0.181309	1	2990
	GNF2_GLTSCR2	26	0.3	1.86834	0.0144033	0.186022	1	1691
	GLUTATHIONE_METABOLISM	24	0.320804	1.86665	0.012	0.185854	1	7088
	MORF_TPT1	84	0.17312	1.86509	0.0116279	0.185509	1	8014
	REOVIRUS_HEK293_UP	179	0.117699	1.86379	0.00788955	0.185155	1	1414
	UVC_TTD_8HR_DN	131	0.138698	1.86009	0.0102881	0.187122	1	5734
	GCM_USP6	42	0.243007	1.85952	0.0123457	0.185952	1	5171
	UVB_NHEK1_DN	219	0.110121	1.859	0.0056926	0.184725	1	1541
	V$NFAT_Q4_01	152	0.130054	1.85503	0.00404858	0.187046	1	5865
	V$AFP1_Q6	142	0.132087	1.85475	0.0222222	0.185539	1	4441
	MORF_PDCD1	38	0.254296	1.85289	0.00795229	0.185822	1	2296
	TGASTMAGC_V$NFE2_01	106	0.15701	1.85211	0.00757576	0.185028	1	2313
	GCM_NPM1	95	0.160232	1.8503	0.0083682	0.185166	1	4270
	HSA04740_OLFACTORY_TRANSDUCTION	19	0.354003	1.84896	0.0181087	0.184854	1	2351
	LEE_TCELLS2_UP	785	0.0608507	1.84571	0.0122449	0.186531	1	4114
	FATTY_ACID_METABOLISM	46	0.230506	1.83491	0.0144033	0.195219	1	3046
	MODULE_4	17	0.367442	1.83277	0.00965251	0.195582	1	5987
	TGAATGT,MIR-181A,MIR-181B,MIR-181C,MIR-181D	343	0.0865823	1.83187	0.021611	0.194862	1	4263
	GNF2_BNIP3L	44	0.234523	1.82703	0.00417537	0.198293	1	3725
	SRC_ONCOGENIC_SIGNATURE	49	0.216586	1.82585	0.0125	0.19797	1	2007
	CTTTGT_V$LEF1_Q2	1064	0.0497572	1.82246	0.0124481	0.200287	1	4511
	ST_T_CELL_SIGNAL_TRANSDUCTION	20	0.339593	1.82202	0.0119522	0.199114	1	4806
Single OTX2 and MYC bound genes
	HSA02010_ABC_TRANSPORTERS_GENERAL	24	0.60369	3.48687	0	0	0	3711
	MODULE_28	30	0.501911	3.28295	0	0	0	3817
	MODULE_91	35	0.435261	3.07804	0	0.000763378	0.002	3817
	HSA03050_PROTEASOME	21	0.540322	2.95471	0	0.0017367	0.006	3810
	RIBOSOMAL_PROTEINS	75	0.291714	2.93617	0	0.00138936	0.006	2540
	PROTEASOMEPATHWAY	19	0.51391	2.70442	0	0.00822703	0.041	4528
	UV_UNIQUE_FIBRO_DN	25	0.437546	2.55711	0	0.0229694	0.127	5040
	GNF2_TPT1	33	0.37071	2.51503	0	0.0282667	0.175	2465
	GATTGGY_V$NFY_Q6_01	663	0.0883903	2.51199	0	0.0261464	0.18	4216
	HSA00190_OXIDATIVE_PHOSPHORYLATION	100	0.214187	2.48962	0	0.0283758	0.215	8108
	PROTEASOME_DEGRADATION	24	0.426545	2.46835	0	0.0300765	0.245	3816
	HSA00071_FATTY_ACID_METABOLISM	33	0.356163	2.45775	0	0.0303478	0.269	3564
	V$CEBPB_01	134	0.180011	2.43426	0	0.0332373	0.308	4418
	FLECHNER_KIDNEY_TRANSPLANT_WELL_PBL_UP	131	0.182524	2.42888	0	0.0323389	0.324	4089
	HSA03022_BASAL_TRANSCRIPTION_FACTORS	27	0.382833	2.38334	0	0.0409915	0.41	5642
	GGATTA_V$PITX2_Q2	308	0.117126	2.35811	0	0.0461877	0.477	5165
	KMCATNNWGGA_UNKNOWN	57	0.265398	2.35758	0	0.0436731	0.478	5253
	V$RORA1_01	143	0.171262	2.35228	0	0.0431642	0.496	2977
	CACGTG_V$MYC_Q2	603	0.0852746	2.34854	0	0.0420535	0.508	4929
	GGGCGGR_V$SP1_Q6	1705	0.0544155	2.33532	0.00204499	0.0432187	0.535	5137
	MORF_TPT1	84	0.215421	2.28807	0	0.0577935	0.65	2860
	HSA04360_AXON_GUIDANCE	79	0.21762	2.27859	0.0019685	0.0587017	0.675	4478
	ELECTRON_TRANSPORT_CHAIN	89	0.201226	2.22328	0	0.0828836	0.8	8108
	TCTATGA,MIR-376A,MIR-376B	62	0.235135	2.20503	0.00423729	0.0891759	0.84	4793
	RNGTGGGC_UNKNOWN	388	0.0979696	2.15961	0	0.115392	0.909	4916
	V$AFP1_Q6	142	0.156196	2.13437	0.00410678	0.130755	0.938	4974
	RTTTNNNYTGGM_UNKNOWN	80	0.201329	2.12819	0.00206186	0.131657	0.946	5043
	HDACI_COLON_SUL30MIN_DN	32	0.309363	2.10531	0.00419287	0.148877	0.966	3174
	IDX_TSA_DN_CLUSTER4	19	0.389814	2.09935	0.00195312	0.149375	0.97	4722
	CAGGTG_V$E12_Q6	1199	0.0541949	2.08215	0.00399202	0.161612	0.99	2404
	HSA00530_AMINOSUGARS_METABOLISM	23	0.352097	2.08044	0.00196078	0.1578	0.99	3589
	MODULE_62	84	0.188034	2.0667	0.0019685	0.165971	0.992	8108
	GCM_TPT1	58	0.233563	2.05851	0.00193798	0.169791	0.992	4588
	HSA01031_GLYCAN_STRUCTURES_BIOSYNTHESIS_2	39	0.279805	2.04854	0.00199203	0.174934	0.995	6984
	MORF_ACTG1	115	0.170179	2.04848	0.00209205	0.170067	0.995	7945
	V$AP1_Q4	152	0.14187	2.01251	0.00386847	0.206064	0.999	4756
	MOOTHA_VOXPHOS	73	0.196215	2.00923	0.00430108	0.204728	0.999	8104
	V$NFAT_Q4_01	152	0.146395	2.00887	0.00409836	0.199826	0.999	4874
	TAAYNRNNTCC_UNKNOWN	86	0.182432	2.00461	0.00968992	0.199284	0.999	6114
	V$SPZ1_01	132	0.149726	1.99727	0.00821355	0.203569	0.999	6178
	CROMER_HYPOPHARYNGEAL_MET_VS_NON_UP	52	0.234288	1.99597	0.00198413	0.200452	0.999	4586
	HSA03010_RIBOSOME	51	0.235311	1.98961	0.0078125	0.20423	0.999	2464
	GAGCTGG,MIR-337	114	0.159639	1.9825	0.00390625	0.208196	1	4206
	SHEPARD_BMYB_MORPHOLINO_DN	115	0.160144	1.98215	0.00402414	0.203909	1	4966
	V$USF_Q6	148	0.141337	1.97843	0.00205761	0.203264	1	3548
	GNF2_ST13	56	0.221756	1.9758	0	0.201467	1	4588
	V$AP1FJ_Q2	150	0.140391	1.97574	0.00769231	0.197254	1	5368
	V$ARNT_01	160	0.13453	1.97321	0.0101833	0.196133	1	5069
	FATTY_ACID_DEGRADATION	20	0.370575	1.97122	0.0020284	0.194049	1	3441
	TGCTGCT,MIR-15A,MIR-16,MIR-15B,MIR-195,MIR-424,MIR-497	415	0.084567	1.96664	0.00795229	0.195393	1	2587
	MODULE_83	245	0.109492	1.95705	0.00391389	0.202549	1	2544
	GGGAGGRR_V$MAZ_Q6	1190	0.0515323	1.95641	0.00595238	0.199546	1	2812
	BRENTANI_PROTEIN_MODIFICATION	105	0.16807	1.94988	0.0101626	0.203625	1	3527
	CACCAGC,MIR-138	139	0.143347	1.94685	0.00592885	0.203134	1	4900
	V$STAT6_02	131	0.146591	1.93242	0.0162602	0.216964	1	2708
	GNF2_EIF3S6	99	0.167501	1.93145	0.0119522	0.214427	1	4588
	V$CREBP1_01	87	0.181507	1.93039	0.00601202	0.211916	1	3635
	STEMCELL_NEURAL_UP	1507	0.0476368	1.92726	0.00399202	0.21184	1	4847
	V$ERR1_Q2	151	0.136415	1.92241	0.00206186	0.214149	1	4052
	V$PAX8_01	23	0.336437	1.921	0.00845666	0.212248	1	2392
	V$AREB6_02	125	0.145099	1.90937	0.00829876	0.223326	1	3342
	GCM_DDX11	28	0.296932	1.90369	0.00821355	0.226699	1	4731
	GNF2_DAP3	97	0.169383	1.90326	0.0135397	0.223742	1	4806
	REOVIRUS_HEK293_DN	193	0.117047	1.90005	0.008	0.224251	1	3339
	V$MEIS1BHOXA9_01	69	0.193673	1.89715	0.0103306	0.224149	1	5246
	V$HAND1E47_01	139	0.139073	1.89599	0.00829876	0.222284	1	5244
	AACTTT_UNKNOWN	1030	0.0535443	1.89494	0.00835073	0.219998	1	3752
	HSA05110_CHOLERA_INFECTION	39	0.258368	1.89304	0.0214008	0.219148	1	6672
	HDACI_COLON_SUL_DN	162	0.125764	1.87738	0.00821355	0.235526	1	2400
	UBIQUITIN_MEDIATED_PROTEOLYSIS	21	0.341905	1.87096	0.01222	0.240559	1	6371
	SHEPARD_GENES_COMMON_BW_CB_MO	49	0.227397	1.86851	0.00215983	0.240374	1	5512
	GTGCAAT,MIR-25,MIR-32,MIR-92,MIR-363,MIR-367	220	0.111484	1.86765	0.00414938	0.23825	1	6112
	INNEREAR_UP	22	0.329506	1.86162	0.011976	0.24274	1	6049
	UVC_HIGH_D6_DN	28	0.28897	1.85803	0.0147992	0.244452	1	2952
	SCGGAAGY_V$ELK1_02	754	0.0593367	1.85773	0.00793651	0.241605	1	1740
	V$NKX25_02	141	0.132631	1.85771	0.00613497	0.238456	1	2406
	TGCCAAR_V$NF1_Q6	352	0.0873637	1.85261	0.0194932	0.241873	1	5102
	BRACX_UP	18	0.360246	1.84836	0.0135659	0.244321	1	2621
	V$NKX25_01	61	0.201501	1.84497	0.00613497	0.245393	1	5089
	FERNANDEZ_MYC_TARGETS	132	0.135504	1.84228	0.0114286	0.245922	1	4449
	BRCA_BRCA1_POS	72	0.181044	1.84066	0.0159046	0.244898	1	1455
	V$SMAD3_Q6	119	0.145926	1.84014	0.0141988	0.242639	1	2788
	GGGNNTTTCC_V$NFKB_Q6_01	72	0.182965	1.83935	0.00601202	0.240932	1	3752
	V$SRF_Q6	138	0.133037	1.83541	0.00387597	0.243339	1	1879
	MORF_NPM1	136	0.137096	1.82886	0.0152672	0.249576	1	8171
	V$OCT1_03	124	0.139904	1.82552	0.00961539	0.25098	1	5116
	V$NFKAPPAB65_01	132	0.134643	1.82277	0.0192719	0.251843	1	3747
	HSA00480_GLUTATHIONE_METABOLISM	27	0.293105	1.82047	0.00792079	0.252045	1	7377
	UVC_TTD_8HR_DN	131	0.136048	1.81764	0.0161616	0.253337	1	4694
	BYSTROM_IL5_DN	45	0.225579	1.80931	0.0100604	0.261954	1	5303
	MODULE_114	257	0.098534	1.80233	0.0148305	0.268456	1	2567
	V$SRF_C	124	0.140084	1.80199	0.0190275	0.265975	1	1835
	MODULE_116	27	0.286826	1.79892	0.0140845	0.267758	1	6670
	MORF_CDH4	70	0.187201	1.79743	0.0222222	0.266953	1	4167
	TATTATA,MIR-374	197	0.110762	1.79733	0.0117188	0.264299	1	3047
	GCCNNNWTAAR_UNKNOWN	77	0.175931	1.79699	0.00849257	0.262205	1	4136
	CTGYNNCTYTAA_UNKNOWN	41	0.235722	1.79669	0.0225873	0.259953	1	1874
	GNF2_DDX5	50	0.217726	1.79476	0.015873	0.260089	1	4204
	CTTTGT_V$LEF1_Q2	1064	0.0485448	1.79058	0.01222	0.262929	1	5039
	STRIATED_MUSCLE_CONTRACTION	16	0.370833	1.78337	0.0179641	0.270502	1	5913
	ET743_SARCOMA_6HRS_UP	25	0.295241	1.7774	0.0141988	0.276735	1	5269
	V$CHOP_01	136	0.13451	1.77547	0.0171756	0.276865	1	2218
	V$MYCMAX_03	156	0.124296	1.76921	0.017316	0.283261	1	5113
	HSC_EARLYPROGENITORS_SHARED	321	0.0854543	1.76824	0.0101215	0.281894	1	3730
	V$AP1_Q6	136	0.129347	1.76637	0.0220441	0.282276	1	4111
	N_GLYCAN_BIOSYNTHESIS	17	0.362667	1.7613	0.0208333	0.287495	1	6650
	HSA04740_OLFACTORY_TRANSDUCTION	19	0.338315	1.76024	0.0168067	0.286473	1	3063
	V$NKX61_01	117	0.13769	1.75389	0.0160966	0.294014	1	3748
	V$GATA1_05	128	0.133911	1.7513	0.0177866	0.295345	1	5270
	OXIDATIVE_PHOSPHORYLATION	52	0.20402	1.74982	0.0207039	0.295136	1	8108
	V$SREBP1_01	117	0.138531	1.74947	0.0203666	0.293121	1	5076
	PYRUVATE_METABOLISM	27	0.27752	1.74421	0.0181452	0.298689	1	2133
	V$FOXO1_01	139	0.128862	1.74147	0.0184805	0.300238	1	4974
	ATGCTGC,MIR-103,MIR-107	156	0.118588	1.74014	0.0138889	0.299615	1	4230
	HUMAN_MITODB_6_2002	331	0.0828358	1.73778	0.0327198	0.300814	1	8104
	V$CREB_Q2_01	126	0.134787	1.73657	0.0192678	0.300092	1	2748
	AAGCCAT,MIR-135A,MIR-135B	224	0.103142	1.73654	0.027833	0.297566	1	4951
	MORF_DDX11	104	0.146629	1.73342	0.0178218	0.299935	1	7508
	POD1_KO_DN	485	0.0714343	1.72507	0.00806452	0.310724	1	5351
	AGCACTT,MIR-93,MIR-302A,MIR-302B,MIR-302C,MIR-302D,MIR-372,MIR-373,MIR-520E,MIR-520A,MIR-526B,MIR-520B,MIR-520C,MIR-520D	221	0.0991671	1.72212	0.0165289	0.31258	1	4601
Single OTX2 bound genes with no MYC binding
	HSA02010_ABC_TRANSPORTERS_GENERAL	24	0.645357	3.70453	0	0	0	3712
	MODULE_91	35	0.460946	3.26721	0	0	0	3848
	MODULE_28	30	0.499121	3.19449	0	0	0	3846
	PROTEASOMEPATHWAY	19	0.567791	3.02223	0	0.000299887	0.001	4516
	PROTEASOME_DEGRADATION	24	0.465231	2.73651	0	0.00875083	0.036	3848
	HSA03050_PROTEASOME	21	0.491646	2.683	0	0.0127942	0.064	3820
	BRENTANI_PROTEIN_MODIFICATION	105	0.223138	2.65702	0	0.0137947	0.081	3753
	UVC_TTD_ALL_DN	287	0.135055	2.65696	0	0.0120703	0.081	4718
	V$NFAT_Q4_01	152	0.17769	2.56286	0	0.0209531	0.154	3455
	AACTTT_UNKNOWN	1030	0.0711428	2.50721	0	0.0275715	0.211	3754
	CACCAGC,MIR-138	139	0.1765	2.46246	0	0.0341953	0.281	5009
	TTGCACT,MIR-130A,MIR-301,MIR-130B	291	0.122983	2.43668	0	0.0382258	0.329	6169
	UVC_TTD_4HR_DN	239	0.13628	2.40616	0	0.0426222	0.381	4718
	V$CREBP1_01	87	0.218457	2.37993	0	0.0463856	0.43	3972
	WTGAAAT_UNKNOWN	318	0.114308	2.36009	0.00201613	0.0497579	0.473	3991
	FATTY_ACID_DEGRADATION	20	0.428263	2.31885	0	0.0633413	0.576	3362
	UVC_XPCS_4HR_DN	189	0.147947	2.31684	0	0.0606577	0.585	4718
	V$PXR_Q2	139	0.167938	2.30276	0.0019305	0.0627809	0.617	4347
	HSA04360_AXON_GUIDANCE	79	0.222152	2.27949	0	0.0693203	0.669	4959
	PARK_RARALPHA_MOD	37	0.307594	2.27026	0.00190114	0.0702017	0.696	3848
	CTNNB1_ONCOGENIC_SIGNATURE	65	0.233394	2.25606	0	0.073749	0.737	2874
	UVC_TTD_8HR_DN	131	0.168177	2.24921	0	0.0732294	0.75	4684
	GGGNNTTTCC_V$NFKB_Q6_01	72	0.224728	2.24646	0	0.0709195	0.756	3754
	HSA00190_OXIDATIVE_PHOSPHORYLATION	100	0.193976	2.24018	0	0.0711638	0.777	8422
	RIBOSOMAL_PROTEINS	75	0.213309	2.22895	0	0.0744969	0.796	7800
	ACTGTGA,MIR-27A,MIR-27B	312	0.110029	2.22808	0	0.0720865	0.798	4567
	HSA00071_FATTY_ACID_METABOLISM	33	0.326726	2.20409	0	0.0820913	0.852	3554
	ELECTRON_TRANSPORT_CHAIN	89	0.200161	2.17905	0.00617284	0.0944439	0.884	8119
	SMOOTH_MUSCLE_CONTRACTION	95	0.185013	2.14237	0.00202429	0.115549	0.942	3575
	RADAEVA_IFNA_UP	34	0.312186	2.14178	0.0020202	0.111976	0.944	3501
	CMV_8HRS_DN	33	0.313947	2.1407	0.00420168	0.108933	0.944	2739
	TTGTTT_V$FOXO4_01	1062	0.0591861	2.11993	0	0.121807	0.963	3195
	CCANNAGRKGGC_UNKNOWN	51	0.246135	2.11103	0.00206186	0.124155	0.969	2965
	V$STAT5B_01	121	0.166141	2.11033	0.002079	0.121342	0.971	3543
	TTTGCAC,MIR-19A,MIR-19B	364	0.0969844	2.10065	0.00199203	0.125532	0.979	5611
	IFNALPHA_HCC_UP	20	0.381751	2.09225	0.0020202	0.128251	0.981	3846
	V$FOXO1_01	139	0.148693	2.08383	0.00589391	0.131184	0.984	4770
	CTCTATG,MIR-368	29	0.315456	2.07545	0	0.134297	0.989	2831
	TATAAA_V$TATA_01	584	0.0768547	2.07196	0.00417537	0.133415	0.989	5134
	IDX_TSA_UP_CLUSTER1	19	0.388205	2.05854	0.00208768	0.142127	0.993	4190
	VERHAAK_AML_NPM1_MUT_VS_WT_UP	98	0.180231	2.05734	0.00206186	0.139723	0.993	4840
	IDX_TSA_DN_CLUSTER4	19	0.390967	2.05694	0.00389864	0.136731	0.993	4710
	V$OCT1_03	124	0.159333	2.04949	0.0116959	0.140219	0.995	5084
	MORF_FOSL1	230	0.117227	2.0458	0.00806452	0.139943	0.995	5422
	BAF57_BT549_UP	156	0.141772	2.04086	0.004	0.141577	0.997	5360
	V$RORA1_01	143	0.141734	2.0366	0.00381679	0.142566	0.997	2989
	V$STAT5A_02	75	0.194912	2.01207	0.00801603	0.161563	1	3542
	TGGAAA_V$NFAT_Q4_01	968	0.0573057	2.00873	0.00412371	0.161346	1	3496
	V$E4BP4_01	114	0.15961	1.99839	0.00595238	0.168177	1	2743
	TGACATY_UNKNOWN	356	0.0924908	1.99416	0.00189753	0.169599	1	2582
	GTACTGT,MIR-101	189	0.125929	1.99415	0.00399202	0.166273	1	2792
	SHEPARD_BMYB_MORPHOLINO_DN	115	0.161174	1.99407	0.0039604	0.163211	1	5590
	BYSTRYKH_HSC_TRANS_GLOCUS	544	0.0734405	1.98593	0.00443459	0.168603	1	5962
	BASSO_GERMINAL_CENTER_CD40_UP	45	0.24836	1.96088	0.00407332	0.192899	1	3213
	MODULE_62	84	0.181675	1.95915	0.0139721	0.191623	1	8422
	CTGCAGY_UNKNOWN	420	0.0834557	1.95813	0.00587084	0.189106	1	4228
	MORF_ACTG1	115	0.154047	1.94738	0.00389105	0.198204	1	8202
	MODULE_2	248	0.108445	1.94517	0.00858369	0.196944	1	2526
	MORF_ATRX	151	0.134943	1.94486	0.0056391	0.193922	1	5379
	V$TAL1BETAE47_01	123	0.149451	1.92643	0.0122951	0.212534	1	3206
	HOX_GENES	31	0.292616	1.92623	0.00581395	0.209299	1	5029
	LEE_TCELLS2_UP	785	0.0618012	1.91973	0.00585938	0.213269	1	4497
	MORF_CDH4	70	0.197056	1.91944	0.0103093	0.210109	1	3916
	GCACCTT,MIR-18A,MIR-18B	81	0.182689	1.91415	0.00824742	0.212687	1	2228
	V$SRY_02	130	0.139938	1.91301	0.00824742	0.210831	1	3290
	CMV_HCMV_TIMECOURSE_8HRS_UP	16	0.397875	1.91271	0.016632	0.207976	1	3025
	HSA01031_GLYCAN_STRUCTURES_BIOSYNTHESIS_2	39	0.255512	1.90914	0.0115607	0.208735	1	6969
	RTAAACA_V$FREAC2_01	495	0.0757758	1.90488	0.00601202	0.211279	1	4133
	HADDAD_HPCLYMPHO_ENRICHED	193	0.120194	1.90357	0.00431965	0.209435	1	3847
	V$E2A_Q2	121	0.147543	1.90325	0.00863931	0.206748	1	2873
	UV_UNIQUE_FIBRO_DN	25	0.319565	1.88294	0.00631579	0.228625	1	5016
	TGCCAAR_V$NF1_Q6	352	0.0873542	1.8821	0.0180723	0.226565	1	4954
	V$FOXM1_01	135	0.137507	1.88189	0.00952381	0.2238	1	2986
	HADDAD_HSC_CD10_UP	184	0.122276	1.88131	0.020202	0.221508	1	3733
	GGATTA_V$PITX2_Q2	308	0.0919712	1.87424	0.00594059	0.227712	1	5060
	UBIQUITIN_MEDIATED_PROTEOLYSIS	21	0.341809	1.86883	0.0122449	0.231191	1	6372
	TPA_SENS_EARLY_DN	192	0.118718	1.86551	0.0120724	0.232715	1	2911
	TGCCTTA,MIR-124A	405	0.0815187	1.85812	0.00817996	0.239241	1	4305
	RGAGGAARY_V$PU1_Q6	242	0.103359	1.85362	0.00610998	0.242076	1	2910
	V$NKX25_02	141	0.135623	1.85233	0.0165631	0.241099	1	2671
	TGAATGT,MIR-181A,MIR-181B,MIR-181C,MIR-181D	343	0.0883897	1.85168	0.0162602	0.239028	1	4032
	V$P53_02	128	0.141734	1.85001	0.012931	0.238143	1	1879
	V$OCT1_01	136	0.137358	1.8475	0.0163934	0.2387	1	2572
	ATGCTGC,MIR-103,MIR-107	156	0.129714	1.84191	0.010352	0.242707	1	4214
	SHEPARD_GENES_COMMON_BW_CB_MO	49	0.221518	1.83931	0.0138614	0.243239	1	5573
	MODULE_82	20	0.339391	1.83784	0.0161943	0.242458	1	6372
	V$STAT6_01	138	0.131993	1.83184	0.0162272	0.247387	1	3023
	GH_GHRHR_KO_24HRS_UP	100	0.158613	1.82546	0.0102881	0.252813	1	7119
	MORF_NPM1	136	0.134084	1.82512	0.0176471	0.250356	1	8202
	MOOTHA_VOXPHOS	73	0.179485	1.8207	0.0140562	0.253565	1	8422
	KIM_TH_CELLS_UP	36	0.252187	1.81559	0.0236686	0.257337	1	3171
	V$OCT1_07	77	0.178421	1.81195	0.0158416	0.259662	1	2350
	V$STAT5A_01	126	0.137938	1.81095	0.0101833	0.258204	1	3543
	CCCACAT,MIR-299-3P	36	0.26055	1.80869	0.0241449	0.258576	1	5401
	TCTATGA,MIR-376A,MIR-376B	62	0.194529	1.80675	0.0113422	0.258319	1	5382
	POD1_KO_DN	485	0.0714849	1.80644	0.0144928	0.25601	1	5329
	UVC_XPCS_ALL_DN	394	0.0813402	1.80348	0.0211416	0.257526	1	4740
	CMV-UV_HCMV_6HRS_DN	79	0.172902	1.80324	0.0137255	0.255235	1	3357
	HDACI_COLON_BUT_UP	127	0.138923	1.80075	0.0207547	0.256238	1	3576
	V$STAT5A_03	135	0.1324	1.79709	0.0163599	0.258192	1	4197
	V$CHX10_01	122	0.141971	1.79447	0.0237154	0.259165	1	2980
	MORF_TPT1	84	0.168347	1.79394	0.0195695	0.257399	1	2478
	HEARTFAILURE_VENTRICLE_DN	53	0.205666	1.78983	0.0210325	0.260515	1	4554
	V$E47_01	148	0.127298	1.78755	0.0126582	0.261128	1	5383
	MORF_RAD21	149	0.127665	1.7866	0.025	0.259819	1	3865
	MORF_MBD4	73	0.177038	1.78111	0.0254902	0.265333	1	3879
	AAAYWAACM_V$HFH4_01	133	0.133026	1.78107	0.0180361	0.262886	1	3490
	TTGGAGA,MIR-515-5P,MIR-519E	103	0.148435	1.78025	0.0193424	0.261618	1	4945
	HSA05110_CHOLERA_INFECTION	39	0.232342	1.77647	0.022541	0.2647	1	6675
	TTTGTAG,MIR-520D	240	0.0979416	1.77482	0.015873	0.264524	1	2998
	STRIATED_MUSCLE_CONTRACTION	16	0.371218	1.77357	0.0123967	0.263845	1	5909
	ATCMNTCCGY_UNKNOWN	30	0.273413	1.77355	0.0160321	0.2615	1	6540
	CTTTGTA,MIR-524	304	0.0899682	1.76829	0.0175781	0.266673	1	5536
	CAATGCA,MIR-33	70	0.177551	1.7669	0.0102459	0.266328	1	4118
	V$GR_Q6	135	0.130498	1.76583	0.0189474	0.265254	1	1668
	CMV_UV-CMV_COMMON_HCMV_6HRS_DN	21	0.326592	1.76573	0.0208729	0.26317	1	3055
	MODULE_399	29	0.278041	1.76269	0.0194553	0.265279	1	3220
	ATACCTC,MIR-202	128	0.131697	1.76196	0.0214844	0.26408	1	1738
	DFOSB_BRAIN_2WKS_UP	29	0.275832	1.75794	0.0240481	0.268071	1	3962
	MODULE_23	273	0.0911676	1.75242	0.0228216	0.273458	1	5590
Only MYC bound genes
	HSA02010_ABC_TRANSPORTERS_GENERAL	24	0.613632	3.58021	0	0	0	4042
	FATTY_ACID_DEGRADATION	20	0.587325	3.24309	0	0	0	3792
	RIBOSOMAL_PROTEINS	75	0.305534	3.10548	0	0.000332584	0.001	2953
	GCM_TPT1	58	0.319498	2.91121	0	0.000977046	0.004	2978
	MODULE_28	30	0.434622	2.8652	0	0.00117845	0.006	4169
	MODULE_91	35	0.401193	2.84184	0	0.00146658	0.009	4171
	MORF_ACTG1	115	0.218666	2.69314	0	0.00546474	0.038	2912
	PROTEASOMEPATHWAY	19	0.503077	2.67282	0	0.00591936	0.046	4092
	PROTEASOME_DEGRADATION	24	0.434179	2.56433	0	0.0136912	0.118	4171
	HSA03050_PROTEASOME	21	0.460314	2.53279	0.0021097	0.0155799	0.147	4146
	GNF2_GLTSCR2	26	0.417212	2.50404	0	0.0180232	0.186	2878
	GNF2_TPT1	33	0.362044	2.48062	0	0.0193784	0.212	2871
	HSA03010_RIBOSOME	51	0.293929	2.46339	0.00204918	0.020857	0.243	2878
	MORF_TPT1	84	0.225813	2.45392	0	0.0214066	0.266	3249
	MODULE_104	151	0.169051	2.36297	0	0.042314	0.485	5491
	CELL_ADHESION_RECEPTOR_ACTIVITY	22	0.419271	2.34933	0	0.0444699	0.522	5589
	ALZHEIMERS_DISEASE_UP	1097	0.0624469	2.25558	0	0.0802355	0.766	5486
	ASTIER_FN_DIFF	43	0.281668	2.21839	0	0.0969305	0.847	3621
	ST_T_CELL_SIGNAL_TRANSDUCTION	20	0.417615	2.21572	0	0.0933307	0.848	5558
	MYOD_NIH3T3_UP	58	0.239613	2.19326	0	0.103647	0.899	3986
	HSA00190_OXIDATIVE_PHOSPHORYLATION	100	0.182936	2.18108	0.00399202	0.10704	0.913	8536
	MORF_NPM1	136	0.159577	2.17778	0.00379507	0.104537	0.915	2880
	LEE_TCELLS2_UP	785	0.068397	2.15008	0.0041841	0.118723	0.941	4952
	AGEING_KIDNEY_UP	231	0.120427	2.14195	0.00407332	0.120556	0.95	3059
	ET743_SARCOMA_6HRS_UP	25	0.358981	2.1333	0.00393701	0.121538	0.952	4189
	MODULE_430	34	0.307233	2.12824	0.00207469	0.120122	0.958	5699
	V$MAX_01	166	0.143458	2.12419	0	0.118669	0.962	4431
	REOVIRUS_HEK293_DN	193	0.131184	2.12174	0.004	0.116122	0.963	4923
	MORF_CSNK2B	249	0.115061	2.12107	0	0.112658	0.963	2094
	GCM_NPM1	95	0.186703	2.11819	0	0.111496	0.968	5094
	MODULE_181	133	0.157093	2.10881	0.00379507	0.114551	0.974	5491
	HSA01031_GLYCAN_STRUCTURES_BIOSYNTHESIS_2	39	0.286576	2.10125	0.00207469	0.116171	0.979	7181
	ASTIER_BCELL	42	0.272746	2.07463	0.00207469	0.132614	0.991	3621
	MITOCHONDRIA	336	0.0991213	2.06864	0.00401606	0.1337	0.993	6593
	MORF_NME2	130	0.153127	2.06183	0.00195695	0.135573	0.993	3074
	AGED_MOUSE_MUSCLE_DN	18	0.384587	2.01311	0.00207469	0.175936	0.998	5843
	HSA00071_FATTY_ACID_METABOLISM	33	0.29305	2.00699	0.0038835	0.177848	0.999	3904
	HUMAN_MITODB_6_2002	331	0.0972308	2.0055	0.00200803	0.174489	0.999	8243
	BYSTRYKH_HSC_TRANS_GLOCUS	544	0.0746474	2.00281	0.00793651	0.17282	1	7100
	GNF2_ST13	56	0.221601	1.99803	0.00201613	0.173175	1	2914
	MODULE_41	260	0.106472	1.9854	0.00395257	0.182687	1	5076
	ELECTRON_TRANSPORT_CHAIN	89	0.177088	1.96458	0.00379507	0.201985	1	8243
	STRIATED_MUSCLE_CONTRACTION	16	0.411431	1.95927	0.00579151	0.202926	1	6142
	HSC_HSCANDPROGENITORS_FETAL	411	0.0824873	1.9438	0.00761905	0.218743	1	3827
	MORF_PPP1CA	144	0.138593	1.93375	0.0119522	0.227089	1	4149
	V$USF_02	151	0.134946	1.91894	0.00628931	0.241988	1	3929
	UVB_NHEK3_C7	43	0.249283	1.91556	0.00603622	0.241507	1	2260
	GNF2_EIF3S6	99	0.16459	1.91235	0.0218688	0.240532	1	3249
	MORF_ARAF1	54	0.220808	1.90805	0.00833333	0.241248	1	3501
	MODULE_116	27	0.302515	1.90189	0.0100402	0.244426	1	6893
	INSULIN_SIGNALING	67	0.19453	1.89593	0.0021097	0.247026	1	2341
	HSC_HSCANDPROGENITORS_ADULT	418	0.0797362	1.88596	0.00828157	0.255811	1	3827
	IDX_TSA_UP_CLUSTER1	19	0.3564	1.88464	0.0118812	0.253199	1	4521
	MODULE_285	28	0.294947	1.87855	0.0163265	0.256689	1	5124
	HSC_HSCANDPROGENITORS_SHARED	411	0.0824873	1.8768	0.0184805	0.254361	1	3827
	MORF_MBD4	73	0.186549	1.87577	0.0196464	0.250945	1	4209
	G_PROTEIN_SIGNALING	64	0.20783	1.87299	0.006	0.249998	1	3873
	CCGNMNNTNACG_UNKNOWN	52	0.22566	1.87124	0.00618557	0.2483	1	5277
	FERNANDEZ_MYC_TARGETS	132	0.137344	1.86743	0.00584795	0.249527	1	4746
	LE_MYELIN_DN	67	0.188686	1.85952	0.00587084	0.257471	1	5825
	PARK_MSCS_BOTH	29	0.283709	1.85078	0.00194553	0.26558	1	1723
	HDACI_COLON_CUR_UP	88	0.171033	1.84664	0.0138614	0.267202	1	2733
	V$RORA1_01	143	0.130498	1.83317	0.0222222	0.283549	1	3542
	MORF_AP2M1	187	0.116041	1.8268	0.0165289	0.288776	1	4219
	V$SF1_Q6	147	0.128426	1.81555	0.0200401	0.301686	1	3821
	MORF_PRKACA	69	0.187514	1.81061	0.00982318	0.305156	1	7123
	MORF_EIF3S6	106	0.149985	1.80112	0.0143737	0.315627	1	3074
	UBIQUITIN_MEDIATED_PROTEOLYSIS	21	0.319993	1.8001	0.0120724	0.313004	1	6599
	MORF_RAD23A	302	0.0902956	1.79647	0.0162602	0.314586	1	3780
	HSA03022_BASAL_TRANSCRIPTION_FACTORS	27	0.287951	1.79342	0.0152964	0.314935	1	5886
	HSA00600_SPHINGOLIPID_METABOLISM	18	0.35383	1.78811	0.0139721	0.319855	1	3267
	MORF_PSMC1	154	0.123034	1.77484	0.0159046	0.338039	1	4219
	MORF_FDXR	144	0.126325	1.77333	0.0232558	0.336142	1	5868
	PHOTOSYNTHESIS	19	0.339195	1.76748	0.0322581	0.342011	1	6895
	GGGNNTTTCC_V$NFKB_Q6_01	72	0.179643	1.76609	0.0240964	0.339658	1	4076
	HDACI_COLON_CUR24HRS_UP	31	0.262449	1.76376	0.0220441	0.339447	1	2652
	GCM_CSNK2B	82	0.164033	1.75681	0.0185567	0.34792	1	5041
	MYOD_BRG1_UP	15	0.376615	1.75607	0.0185185	0.344773	1	5809
	MODULE_242	89	0.159999	1.75457	0.0127389	0.342856	1	5491
	GOLDRATH_MEMORY	38	0.240809	1.7479	0.0201207	0.350041	1	6826
	FLAGELLAR_ASSEMBLY	18	0.339162	1.74716	0.0159681	0.346887	1	6895
	CTCTATG,MIR-368	29	0.26771	1.74606	0.0147992	0.344694	1	5125
	MODULE_18	328	0.0837379	1.74543	0.0229645	0.341408	1	4875
	MORF_DDX11	104	0.146871	1.74492	0.0190476	0.338436	1	3696
	MORF_ANP32B	168	0.116412	1.74283	0.012685	0.337886	1	2094
	V$MYCMAX_01	146	0.12334	1.74272	0.0275049	0.334163	1	4801
	YAATNANRNNNCAG_UNKNOWN	37	0.24304	1.73947	0.019084	0.336018	1	5364
	HSA04360_AXON_GUIDANCE	79	0.162923	1.73332	0.0324544	0.342591	1	4780
	CALCINEURIN_NF_AT_SIGNALING	49	0.211925	1.73079	0.0116054	0.342989	1	5247
	HOFMANN_MANTEL_LYMPHOMA_VS_LYMPH_NODES_DN	23	0.30212	1.7306	0.0305499	0.339527	1	2749
	MORF_CNTN1	68	0.183726	1.72847	0.0125786	0.339591	1	2849
	MORF_DAP	68	0.178893	1.71794	0.0205761	0.355136	1	3819
	ATP_SYNTHESIS	18	0.339162	1.71463	0.0222672	0.357289	1	6895
	AGCTCCT,MIR-28	53	0.198158	1.71048	0.0175781	0.361342	1	2468
	MORF_GPX4	48	0.208699	1.70231	0.0334728	0.372261	1	5001
	TYPE_III_SECRETION_SYSTEM	18	0.339162	1.69272	0.0344828	0.38688	1	6895
	AGED_RHESUS_UP	129	0.126218	1.68876	0.0246914	0.39082	1	5650
	GAY_YY1_DN	169	0.110746	1.67537	0.0182186	0.413619	1	7500
	KANNAN_P53_UP	30	0.258131	1.67507	0.026749	0.409971	1	2876
	MORF_CTBP1	145	0.120553	1.6746	0.0258964	0.406916	1	5159
	FLECHNER_KIDNEY_TRANSPLANT_WELL_PBL_UP	131	0.1235	1.67321	0.0295858	0.405555	1	5015
	MODULE_484	26	0.267885	1.66634	0.0325203	0.415609	1	4832
	MORF_IKBKG	100	0.143349	1.66332	0.0295858	0.417357	1	3419
	CACGTG_V$MYC_Q2	603	0.0603559	1.65689	0.03125	0.426813	1	3867
	MORF_ESPL1	56	0.19408	1.65665	0.0294695	0.423209	1	4875
	CALRES_RHESUS_DN	39	0.219634	1.65468	0.0374016	0.423336	1	5203
	V$FOXO1_01	139	0.119433	1.65	0.0392157	0.429161	1	5071
	MORF_CASP2	64	0.176818	1.64888	0.037594	0.427668	1	3054
	MODULE_522	19	0.309455	1.64706	0.0371094	0.427464	1	5467
	BCNU_GLIOMA_MGMT_48HRS_DN	80	0.153047	1.64616	0.0272537	0.42538	1	2195
	MORF_NF1	92	0.144237	1.64604	0.0408998	0.421752	1	5648
	MORF_JUND	51	0.19213	1.64499	0.0396226	0.420125	1	2912
	ALZHEIMERS_INCIPIENT_DN	124	0.126037	1.64095	0.0324544	0.424469	1	3325
	MODULE_16	314	0.0810371	1.63749	0.0396825	0.42814	1	4876
	GTGGGTGK_UNKNOWN	151	0.112844	1.63589	0.0398482	0.427805	1	4018
	MORF_UBE2I	195	0.0992213	1.63154	0.0383795	0.432997	1	8394
	IDX_TSA_DN_CLUSTER4	19	0.308836	1.63105	0.0292887	0.430352	1	5016
	DFOSB_BRAIN_2WKS_UP	29	0.251946	1.61826	0.0348837	0.454536	1	7446
	HDACI_COLON_CUR2HRS_UP	19	0.302044	1.61816	0.039604	0.450899	1	2343
	MOREAUX_TACI_HI_VS_LOW_UP	274	0.0859167	1.61701	0.0376569	0.449698	1	5253
